# Supplementary material for: Discovery and Characterization of an Endo-1,3-Fucanase From Marine Bacterium Wenyingzhuangia fucanilytica: A Novel Glycoside Hydrolase Family
Source: Front Microbiol. 2020 Jul 28;11:1674. doi: 10.3389/fmicb.2020.01674 (PMC7401878; doi:10.3389/fmicb.2020.01674)
Supplement: Supplementary file 2 [file Data_Sheet_2.xlsx]

## Sheet: Sheet1
Genebank No.	Source	Kingdom	phylum	class	order	family
FunA	Wenyingzhuangia fucanilytica	Bacteria	Bacteroidetes	Flavobacteriia	Flavobacteriales	Flavobacteriaceae
WP_115816004.1	Winogradskyella eximia	Bacteria	Bacteroidetes	Flavobacteriia	Flavobacteriales	Flavobacteriaceae
WP_115811202.1	Winogradskyella pacifica	Bacteria	Bacteroidetes	Flavobacteriia	Flavobacteriales	Flavobacteriaceae
WP_083478308.1	Lacinutrix himadriensis	Bacteria	Bacteroidetes	Flavobacteriia	Flavobacteriales	Flavobacteriaceae
WP_052108531.1	Polaribacter sp. Hel1 85	Bacteria	Bacteroidetes	Flavobacteriia	Flavobacteriales	Flavobacteriaceae
WP_091894588.1	Polaribacter sp. KT25b	Bacteria	Bacteroidetes	Flavobacteriia	Flavobacteriales	Flavobacteriaceae
WP_114308828.1	Winogradskyella arenosi	Bacteria	Bacteroidetes	Flavobacteriia	Flavobacteriales	Flavobacteriaceae
WP_083478307.1	Lacinutrix himadriensis	Bacteria	Bacteroidetes	Flavobacteriia	Flavobacteriales	Flavobacteriaceae
WP_052823390.1	Tamlana sedimentorum	Bacteria	Bacteroidetes	Flavobacteriia	Flavobacteriales	Flavobacteriaceae
WP_083194635.1	Wenyingzhuangia fucanilytica	Bacteria	Bacteroidetes	Flavobacteriia	Flavobacteriales	Flavobacteriaceae
WP_081987558.1	Pedobacter glucosidilyticus	Bacteria	Bacteroidetes	Sphingobacteriia	Sphingobacteriales	Sphingobacteriaceae
WP_081987563.1	Pedobacter glucosidilyticus	Bacteria	Bacteroidetes	Sphingobacteriia	Sphingobacteriales	Sphingobacteriaceae
WP_132215051.1	Mariniflexile fucanivorans	Bacteria	Bacteroidetes	Flavobacteriia	Flavobacteriales	Flavobacteriaceae
WP_068826447.1	Wenyingzhuangia fucanilytica	Bacteria	Bacteroidetes	Flavobacteriia	Flavobacteriales	Flavobacteriaceae
WP_087531908.1	Pseudoalteromonas sp. A601	Bacteria	Proteobacteria	Gammaproteobacteria	Alteromonadales	Pseudoalteromonadaceae
WP_007327281.1	Rhodopirellula baltica	Bacteria	Planctomycetes	Planctomycetia	Planctomycetales	Planctomycetaceae
WP_047813582.1	Rhodopirellula islandica	Bacteria	Planctomycetes	Planctomycetia	Planctomycetales	Planctomycetaceae
WP_136059834.1	Kiritimatiellales bacterium	Bacteria	Kiritimatiellaeota	Kiritimatiellae	Kiritimatiellales
RMG40471.1	Planctomycetes bacterium	Bacteria	Planctomycetes
WP_007280708.1	Lentisphaera araneosa	Bacteria	Lentisphaerae	Lentisphaeria	Lentisphaerales	Lentisphaeraceae
EMI56149.1	Rhodopirellula sallentina SM41	Bacteria	Planctomycetes	Planctomycetia	Planctomycetales	Planctomycetaceae
KRP36783.1	Opitutaceae bacterium BACL24 MAG-120322-bin51	Bacteria	Verrucomicrobia	Opitutae	Opitutales	Opitutaceae
WP_083904851.1	Rhodopirellula sp. SWK7	Bacteria	Planctomycetes	Planctomycetia	Planctomycetales	Planctomycetaceae
RMD79931.1	Lentisphaerae bacterium	Bacteria	Lentisphaerae
PAW60864.1	Verrucomicrobiae bacterium Tous-C3TDCM	Bacteria	Verrucomicrobia	Verrucomicrobiae	unclassifiedVerrucomicrobiae
RLS53110.1	Planctomycetes bacterium	Bacteria	Planctomycetes
RMG01829.1	Planctomycetes bacterium	Bacteria	Planctomycetes
WP_009100271.1	Rhodopirellula sp. SWK7	Bacteria	Planctomycetes	Planctomycetia	Planctomycetales	Planctomycetaceae
WP_136078666.1	Kiritimatiellales bacterium	Bacteria	Kiritimatiellaeota	Kiritimatiellae	Kiritimatiellales
XP_002294180.1	Thalassiosira pseudonana CCMP1335	Eukaryota	Stramenopiles	Bacillariophyta	Coscinodiscophyceae	Thalassiosirophycidae
XP_002296303.1	Thalassiosira pseudonana CCMP1335	Eukaryota	Stramenopiles	Bacillariophyta	Coscinodiscophyceae	Thalassiosirophycidae
EJK68357.1	Thalassiosira oceanica	Eukaryota	Stramenopiles	Bacillariophyta	Coscinodiscophyceae	Thalassiosirophycidae
WP_132700091.1	Reinekea marinisedimentorum	Bacteria	Proteobacteria	Gammaproteobacteria	Oceanospirillales	Saccharospirillaceae
WP_081584849.1	Rhodopirellula baltica	Bacteria	Planctomycetes	Planctomycetia	Planctomycetales	Planctomycetaceae
WP_136078740.1	Kiritimatiellales bacterium	Bacteria	Kiritimatiellaeota	Kiritimatiellae	Kiritimatiellales
WP_036824563.1	Polaribacter sp. Hel1 85	Bacteria	Bacteroidetes	Flavobacteriia	Flavobacteriales	Flavobacteriaceae
WP_136077913.1	Kiritimatiellales bacterium	Bacteria	Kiritimatiellaeota	Kiritimatiellae	Kiritimatiellales
WP_115425760.1	Photobacterium damselae	Bacteria	Proteobacteria	Gammaproteobacteria	Vibrionales	Vibrionaceae
WP_075481058.1	Moritella viscosa	Bacteria	Proteobacteria	Gammaproteobacteria	Alteromonadales	Moritellaceae
RMF99755.1	Planctomycetes bacterium	Bacteria	Planctomycetes
RMD74255.1	Lentisphaerae bacterium	Bacteria	Lentisphaerae
WP_136061140.1	Kiritimatiellales bacterium	Bacteria	Kiritimatiellaeota	Kiritimatiellae	Kiritimatiellales
WP_081669553.1	Winogradskyella psychrotolerans	Bacteria	Bacteroidetes	Flavobacteriia	Flavobacteriales	Flavobacteriaceae
WP_115811306.1	Winogradskyella pacifica	Bacteria	Bacteroidetes	Flavobacteriia	Flavobacteriales	Flavobacteriaceae
EPR73177.1	Winogradskyella psychrotolerans RS-3	Bacteria	Bacteroidetes	Flavobacteriia	Flavobacteriales	Flavobacteriaceae
WP_114309674.1	Winogradskyella arenosi	Bacteria	Bacteroidetes	Flavobacteriia	Flavobacteriales	Flavobacteriaceae
WP_081987564.1	Pedobacter glucosidilyticus	Bacteria	Bacteroidetes	Sphingobacteriia	Sphingobacteriales	Sphingobacteriaceae
WP_008689087.1	Rhodopirellula sallentina	Bacteria	Planctomycetes	Planctomycetia	Planctomycetales	Planctomycetaceae
WP_051774536.1	Formosa agariphila	Bacteria	Bacteroidetes	Flavobacteriia	Flavobacteriales	Flavobacteriaceae
WP_103191473.1	Formosa algae	Bacteria	Bacteroidetes	Flavobacteriia	Flavobacteriales	Flavobacteriaceae
WP_132217689.1	Mariniflexile fucanivorans	Bacteria	Bacteroidetes	Flavobacteriia	Flavobacteriales	Flavobacteriaceae
WP_103439859.1	Arenibacter hampyeongensis	Bacteria	Bacteroidetes	Flavobacteriia	Flavobacteriales	Flavobacteriaceae
SDM69198.1	Kriegella aquimaris	Bacteria	Bacteroidetes	Flavobacteriia	Flavobacteriales	Flavobacteriaceae
WP_094766611.1	Pseudozobellia thermophila	Bacteria	Bacteroidetes	Flavobacteriia	Flavobacteriales	Flavobacteriaceae
WP_072860195.1	Arenibacter palladensis	Bacteria	Bacteroidetes	Flavobacteriia	Flavobacteriales	Flavobacteriaceae
WP_126161519.1	Arenibacter sp. GUO666	Bacteria	Bacteroidetes	Flavobacteriia	Flavobacteriales	Flavobacteriaceae
WP_082050837.1	Tamlana sedimentorum	Bacteria	Bacteroidetes	Flavobacteriia	Flavobacteriales	Flavobacteriaceae
WP_117882822.1	Lutibacter sp. SM1352	Bacteria	Bacteroidetes	Flavobacteriia	Flavobacteriales	Flavobacteriaceae
WP_016195422.1	Arcticibacter svalbardensis	Bacteria	Bacteroidetes	Sphingobacteriia	Sphingobacteriales	Sphingobacteriaceae
WP_016195424.1	Arcticibacter svalbardensis	Bacteria	Bacteroidetes	Sphingobacteriia	Sphingobacteriales	Sphingobacteriaceae
WP_117584364.1	Tamlana sedimentorum	Bacteria	Bacteroidetes	Flavobacteriia	Flavobacteriales	Flavobacteriaceae
WP_132215063.1	Mariniflexile fucanivorans	Bacteria	Bacteroidetes	Flavobacteriia	Flavobacteriales	Flavobacteriaceae
WP_083194720.1	Wenyingzhuangia fucanilytica	Bacteria	Bacteroidetes	Flavobacteriia	Flavobacteriales	Flavobacteriaceae
WP_099572626.1	Maribacter sp. 4U21	Bacteria	Bacteroidetes	Flavobacteriia	Flavobacteriales	Flavobacteriaceae
WP_068825890.1	Wenyingzhuangia fucanilytica	Bacteria	Bacteroidetes	Flavobacteriia	Flavobacteriales	Flavobacteriaceae
WP_136078599.1	Kiritimatiellales bacterium	Bacteria	Kiritimatiellaeota	Kiritimatiellae	Kiritimatiellales
WP_136062139.1	Kiritimatiellales bacterium	Bacteria	Kiritimatiellaeota	Kiritimatiellae	Kiritimatiellales
WP_009100260.1	Rhodopirellula sp. SWK7	Bacteria	Planctomycetes	Planctomycetia	Planctomycetales	Planctomycetaceae
WP_103190783.1	Formosa algae	Bacteria	Bacteroidetes	Flavobacteriia	Flavobacteriales	Flavobacteriaceae
WP_132216541.1	Mariniflexile fucanivorans	Bacteria	Bacteroidetes	Flavobacteriia	Flavobacteriales	Flavobacteriaceae
WP_008681878.1	Rhodopirellula sallentina	Bacteria	Planctomycetes	Planctomycetia	Planctomycetales	Planctomycetaceae
WP_136077921.1	Kiritimatiellales bacterium	Bacteria	Kiritimatiellaeota	Kiritimatiellae	Kiritimatiellales
WP_009100207.1	Rhodopirellula sp. SWK7	Bacteria	Planctomycetes	Planctomycetia	Planctomycetales	Planctomycetaceae
RMG38448.1	Planctomycetes bacterium	Bacteria	Planctomycetes
WP_084812357.1	Flammeovirga pacifica	Bacteria	Bacteroidetes	Cytophagia	Cytophagales	Flammeovirgaceae
WP_137081158.1	Prolixibacteraceae bacterium JC036	Bacteria	Bacteroidetes	Bacteroidia	Marinilabiliales	Prolixibacteraceae.
WP_091894597.1	Polaribacter sp. KT25b	Bacteria	Bacteroidetes	Flavobacteriia	Flavobacteriales	Flavobacteriaceae
WP_036824594.1	Polaribacter sp. Hel1 85	Bacteria	Bacteroidetes	Flavobacteriia	Flavobacteriales	Flavobacteriaceae
WP_039448220.1	Pedobacter glucosidilyticus	Bacteria	Sphingobacteriia	Sphingobacteriales	Sphingobacteriaceae	Pedobacter
WP_044631845.1	Tamlana sedimentorum	Bacteria	Bacteroidetes	Flavobacteriia	Flavobacteriales	Flavobacteriaceae
WP_038529954.1	Formosa agariphila	Bacteria	Bacteroidetes	Flavobacteriia	Flavobacteriales	Flavobacteriaceae
WP_055392190.1	Flagellimonas eckloniae	Bacteria	Bacteroidetes	Flavobacteriia	Flavobacteriales	Flavobacteriaceae
WP_068826442.1	Wenyingzhuangia fucanilytica	Bacteria	Bacteroidetes	Flavobacteriia	Flavobacteriales	Flavobacteriaceae
WP_083478309.1	Lacinutrix himadriensis	Bacteria	Bacteroidetes	Flavobacteriia	Flavobacteriales	Flavobacteriaceae
WP_020897757.1	Winogradskyella psychrotolerans	Bacteria	Bacteroidetes	Flavobacteriia	Flavobacteriales	Flavobacteriaceae
WP_115811198.1	Winogradskyella pacifica	Bacteria	Bacteroidetes	Flavobacteriia	Flavobacteriales	Flavobacteriaceae
WP_114308831.1	Winogradskyella arenosi	Bacteria	Bacteroidetes	Flavobacteriia	Flavobacteriales	Flavobacteriaceae
WP_115816001.1	Winogradskyella eximia	Bacteria	Bacteroidetes	Flavobacteriia	Flavobacteriales	Flavobacteriaceae
RMF93448.1	Planctomycetes bacterium	Bacteria	Planctomycetes
OHE80969.1	Verrucomicrobia bacterium GWF2 62 7	Bacteria	Verrucomicrobia	unclassifiedVerrucomicrobia
WP_095739115.1	Rhodopirellula sp. SM50	Bacteria	Planctomycetes	Planctomycetia	Planctomycetales	Planctomycetaceae
VGO19734.1	Kiritimatiellales bacterium	Bacteria	Kiritimatiellaeota	Kiritimatiellae	Kiritimatiellales
XP_001749192.1	Monosiga brevicollis MX1	Eukaryota	Choanoflagellida	Craspedida	Salpingoecidae	Monosiga
XP_019849412.1	Amphimedon queenslandica	Eukaryota	Metazoa	Porifera	Demospongiae	Heteroscleromorpha
WP_009100252.1	Rhodopirellula sp. SWK7	Bacteria	Planctomycetes	Planctomycetia	Planctomycetales	Planctomycetaceae
WP_083194459.1	Wenyingzhuangia fucanilytica	Bacteria	Bacteroidetes	Flavobacteriia	Flavobacteriales	Flavobacteriaceae
WP_132702844.1	Reinekea marinisedimentorum	Bacteria	Proteobacteria	Gammaproteobacteria	Oceanospirillales
WP_044631839.1	Tamlana sedimentorum	Bacteria	Bacteroidetes	Flavobacteriia	Flavobacteriales	Flavobacteriaceae
