# Supplementary material for: Discovery and Characterization of an Endo-1,3-Fucanase From Marine Bacterium Wenyingzhuangia fucanilytica: A Novel Glycoside Hydrolase Family
Source: Front Microbiol. 2020 Jul 28;11:1674. doi: 10.3389/fmicb.2020.01674 (PMC7401878; doi:10.3389/fmicb.2020.01674)
Supplement: Supplementary file 3 [file Data_Sheet_3.FASTA]

>EPR73177.1
------------------------------------------------------------
------------------------------------------------------------
------------------------------------------------------------
------------------------------------------------------------
------------------------------------------------------------
----------------------------------------------------------MK
FSLSIISIFLIFLLFSS---CKTA------------------------------------
------------------------------------------------------------
------------------------------------------------------------
-----QIP-------FNISDGSNFETKSFYPKFSWETTPMYYMFGDPKRILNPEEVEFIA
ERTDFICIEKSHGHGD------------------------LGAAELG--AKHEVAAFKKV
KPEMKVLFYFN-SAYAWPFTSYNENFTQENINNYPELKAFLIENPETKALEERKN----V
FYFDVLNPDFREWWVNTVAEGVQF-------SGADGAFID----------QMHGFSWLR-
----------------------HDKSQDVQKAMGTMMKALKEKLGTDKIVLGNNANAKLA
QHVFP-------------SIDANMFEHY-GDKML-------TKEKLLTDWEDM-------
-------------------LKISKSGKMSIFRIGVEYDSVAIAN-PSYYKGK--KRNER-
---------FAKLSKEK--LEYYHACYLIGAQPYSYFQYGWGWQLAHG-----------S
LIDYPELQKPLGAPKGAYHRTSTTGWEFTREFEQ-ASVWVNTETRQAKITWH--------
------------------------------------------------------------
------------------------------------------------------------
------------------------------------------------------------
------------------------------------------------------------
------------------------------------------------------------
--------------------------
>WP_081669553.1
------------------------------------------------------------
------------------------------------------------------------
------------------------------------------------------------
------------------------------------------------------------
------------------------------------------------------------
---------------------------------MMWTKLCFGKRNRNVKNLRINHPIFMK
FSLSIISIFLIFLLFSS---CKTA------------------------------------
------------------------------------------------------------
------------------------------------------------------------
-----QIP-------FNISDGSNFETKSFYPKFSWETTPMYYMFGDPKRILNPEEVEFIA
ERTDFICIEKSHGHGD------------------------LGAAELG--AKHEVAAFKKV
KPEMKVLFYFN-SAYAWPFTSYNENFTQENINNYPELKAFLIENPETKALEERKN----V
FYFDVLNPDFREWWVNTVAEGVQF-------SGADGAFID----------QMHGFSWLR-
----------------------HDKSQDVQKAMGTMMKALKEKLGTDKIVLGNNANAKLA
QHVFP-------------SIDANMFEHY-GDKML-------TKEKLLTDWEDM-------
-------------------LKISKSGKMSIFRIGVEYDSVAIAN-PSYYKGK--KRNER-
---------FAKLSKEK--LEYYHACYLIGAQPYSYFQYGWGWQLAHG-----------S
LIDYPELQKPLGAPKGAYHRTSTTGWEFTREFEQ-ASVWVNTETRQAKITWH--------
------------------------------------------------------------
------------------------------------------------------------
------------------------------------------------------------
------------------------------------------------------------
------------------------------------------------------------
--------------------------
>WP_115811306.1
------------------------------------------------------------
------------------------------------------------------------
------------------------------------------------------------
------------------------------------------------------------
------------------------------------------------------------
----------------------------------------------------------MK
FSLSIISVFSTILLFCS---CKPP------------------------------------
------------------------------------------------------------
------------------------------------------------------------
-----QIP-------YKISDGNTFETKSFYPKFSWETTPMYYMFGDPKRVLHPEEVEFIA
ERTDFICIEKSHGHGD------------------------LGAAELG--AKHEVAAFKKV
KPDMKVLFYFN-SAYAWPFTSYNKNFTEENINNYPELKAFLIENPETKALEERKN----V
FYFDVLNPDFREWWVNTVAEGVQF-------SGADGAFID----------QMHGFSWLR-
----------------------HDKSQDVQKAMGAMMKALKEKLGPTKIVLGNNANAKLA
QYVFP-------------SIDANMFEHY-GDKML-------TKEKLLTDWEDM-------
-------------------LKISKAGKMSIFRIGVEYDSVAIAN-PSYYKGK--KRNDR-
---------FTKLSKEK--LEYYHACYLIGAQPYSYFQYGWGWQLSHG-----------S
LIDYPELQKPLGAPKGAYHRTSTTGWEFTREFEQ-ASVWVNTETRQAKITWH--------
------------------------------------------------------------
------------------------------------------------------------
------------------------------------------------------------
------------------------------------------------------------
------------------------------------------------------------
--------------------------
>WP_114309674.1
------------------------------------------------------------
------------------------------------------------------------
------------------------------------------------------------
------------------------------------------------------------
------------------------------------------------------------
----------------------------------------------------------MK
FSLSSISIFSIVLLFCS---CKTA------------------------------------
------------------------------------------------------------
------------------------------------------------------------
-----QIP-------YKISDGSTFETKSFYPKFSWETTPMYYMFGDPKRVLHPEEVEFIA
ERTDFICIEKSHGQEE------------------------LGAAELG--AKHEVAAFKKV
KPDMKVLFYFN-SAYAWPFTSYNKNFTKENINNYPKLKAFLIENPETKALEERKN----V
FYFDVLNPDFREWWVNIVAEGVQF-------SGADGAFID----------QMHGFSWLR-
----------------------QDKAQDVQKAMGAMMNALKEKLGPDKIVLGNNANAKLA
QYVFP-------------SIDANMFEHY-GDKML-------TKEKLLADWEDM-------
-------------------LKISKAGKMSIFRIGVEYNSVAIAN-PSYYKGK--KRNER-
---------FAKLSKEK--LEYYHACYLIGAQPYSYFQYGWGWQLAHG-----------S
LMEYPQLQKPLGAPKGAYHRTSTTGWEFTREYEH-ASVWVNTETKEAKITWH--------
------------------------------------------------------------
------------------------------------------------------------
------------------------------------------------------------
------------------------------------------------------------
------------------------------------------------------------
--------------------------
>WP_008689087.1
------------------------------------------------------------
------------------------------------------------------------
------------------------------------------------------------
------------------------------------------------------------
------------------------------------------------------------
------------------------------------------MATGLAMESQLNTLMKKQ
LTYCVLPLLACLMAVAGS-LANAE------------------------------------
------------------------------------------------------------
------------------------------------------------------------
-----DIPRNQEPRALRISDGDRFEPKSYYPKFSWEVTPQYFMFGDGSRVLFPEEVRSIA
ARTSFICIEKSHGSGM------------------------LGAAELG--AKHEAAAFKKL
NPDAKVLFYFN-SAYAYPFTSYTKGLATNKIDQHPELKQFLLVDPQTGELARRGN----V
YKFDVLNPEFRDWWSDTVAKGVAE-------SGCDGAFID----------QMHGFVWMR-
----------------------PDKQKEVERSMGEMMALLKSKMGTDKILLGNNAHTDAA
RPVFP-------------VVDAIMFEHY-SAKLL-------TKEKLLEDWRNM-------
-------------------RRIAKAGKISIFRIGVEHELDEVEK-ASGKRRQS-NRDER-
---------LAEIARER--LEYYHACYLIGAQPYSYFQYGWGWRLSSG-----------S
LQEYPDLQKPLGAPTGRPRRIDPEGWEFTREYEH-ASVWVNTETQQAKITWR--------
------------------------------------------------------------
------------------------------------------------------------
------------------------------------------------------------
------------------------------------------------------------
------------------------------------------------------------
--------------------------
>FunA
------------------------------------------------------------
------------------------------------------------------------
------------------------------------------------------------
------------------------------------------------------------
------------------------------------------------------------
----------------------------------------------------------MI
PNIKKLIVLSLVVLASSC-STTKTHTNT--------------------------------
------------------------------------------------------------
------------------------------------------------------------
----STIVKNEKI-DFYVSDGSKFISQDFYPKFSWESTPEYAMFGNGASLLTPKEVEKIA
AKTDFICIEKNHAYRT------------------------LEFAEIG--AREEIKNFKAI
KPEIKALYYFN-SAYAWPFTSYNKNFKKNKIDDYPELKKFILVDKTTGELQHRNN----T
LCFDVLNPEFRTWWVKTVAQGVKD-------SGADGVFID----------QMHGFVWLR-
----------------------SSQKEEVEKAMGEMMANLKAAIGTNKILLGNNASS--V
KDVFP-------------AIDAAMFEHY-NNKKL-------SKENLLKEWGDM-------
-------------------LANAKAGKMSIFRIGVEAEKEEAS--QTLIKGSR-GES---
---------LEELSKER--LEYYQACFLIGAQPYSYFQYGWGWRLDTG-----------P
LVDYPELQKPLGAPKGAYKRLHENGWEFTREFEH-ASVWVDTEKKEAKIEWKK-------
------------------------------------------------------------
------------------------------------------------------------
------------------------------------------------------------
------------------------------------------------------------
------------------------------------------------------------
--------------------------
>WP_117584364.1
------------------------------------------------------------
------------------------------------------------------------
------------------------------------------------------------
------------------------------------------------------------
------------------------------------------------------------
------------------------------------------------------------
--MKQISLIIMAILVLSC-GTSK--KNV--------------------------------
------------------------------------------------------------
------------------------------------------------------------
----SSNLTNKKV-QFLISDGSEFIPHNSYPSFNWEVTPQYCMFGDGTRLLSSKEVKTIA
AKTNFICIEKHHAHRA------------------------VGYAEIG--AKKEIAAFKAL
NPEIKALYYFN-SAYAWPFTSYNENFTRSKIDDYPELKKFILVDKETGELKHRRN----T
FCFDVLNPDFRAWWVKTVAQGVID-------SGADGVFID----------QMHGFVWLR-
----------------------NSQKKEVEKAMGMMMMNLKKAIGPEKILLGNNASG--V
KDVFP-------------AIDAAMFEHY-NSKKL-------SKENLLKEWGYM-------
-------------------LANAKAGKMSIFRIGVEAEKEEAS--QTLIKGSR-GAS---
---------LKGLSKER--LEYYQACYLIGAQPYSYFQYGWGWRLNTG-----------P
LVDYPELMKPLGAPKGAYNRVVDNGWEFTREFEH-ASVWVNTEIQEAKITWK--------
------------------------------------------------------------
------------------------------------------------------------
------------------------------------------------------------
------------------------------------------------------------
------------------------------------------------------------
--------------------------
>WP_132215063.1
------------------------------------------------------------
------------------------------------------------------------
------------------------------------------------------------
------------------------------------------------------------
------------------------------------------------------------
----------------------------------------------------------MN
KSVRMLNYLFLVTLFCS-------------------------------------------
------------------------------------------------------------
------------------------------------------------------------
----SLMAQN----SCVLSDGNTFQSKEFYPKFSWEVTPQYFMFGDGTRLLSSKEVATIA
EKTTFICIEKNHAQKT------------------------LKYAEIG--AKQEIAAFKAV
NPEIKALFYFN-SAYAWPFTSYNENFTKKNIYQHPELKKFLIKKPNSEELEHRNN----I
FQFDVLNPEFREWWVNTVAKGVEF-------SGADGVFID----------QMHGFVWLR-
----------------------NEKKVEVEKAMGEMMTNLKAKIGPDKILIGNNASS--V
TDVFP-------------AIDAAMFEHY-NAKKL-------SKESLLKEWAEM-------
-------------------LNNAKAGKMSIFRIGVEAEWDNAQGVEATVGGKH-KPSEKE
---------LELLSKER--LEYYQACFLIGAQPYSYFQYGWGWKLSTG-----------P
LVDYPELLKPLGAPKEAYKRTTPKGWEFTREFEH-ASVWLDTEKKEAKITWKN-------
------------------------------------------------------------
------------------------------------------------------------
------------------------------------------------------------
------------------------------------------------------------
------------------------------------------------------------
--------------------------
>WP_082050837.1
------------------------------------------------------------
------------------------------------------------------------
------------------------------------------------------------
------------------------------------------------------------
------------------------------------------------------------
------------------------------------------------------MELNSV
FKRQFFLVLNLVFIFFSC-SNNDEPKE---------------------------------
------------------------------------------------------------
------------------------------------------------------------
------VIDEEVVTELTISDGTLFEPKDFYPKFSWSVTPQYCMFGDGSRTLTPSEISIIS
EKSDFICLEKDHAWKE------------------------LGYAEMG--AKHEVAAFKQI
KPDIKVLYYFN-SAYAWPFTSYNENFTTNKIDDYPELKKFLIINEETGELEHRNN----I
FFFDVLNPDFRRWWVETVVSGVTF-------SGADGVFID----------QMHGFSWLR-
----------------------NDKAEEVKLTMGEMMASLKEKLGADKILLGNNAAR--L
EDVFP-------------VIDATMFEHYSETVTN-------SKENLLKEWDDM-------
-------------------LRIAKAGKISIYRFGVEVE-NDVS--IEGLSGSE-KEN--A
---------LEQLSKER--LEYYHACYLIGAQPYAYFQYGWGWRLWKG-----------P
LVDYPELNKPLGLPKGAYKRVIENGWEFTREFEN-ASVWVNTETKEGKVSWK--------
------------------------------------------------------------
------------------------------------------------------------
------------------------------------------------------------
------------------------------------------------------------
------------------------------------------------------------
--------------------------
>WP_083194720.1
------------------------------------------------------------
------------------------------------------------------------
------------------------------------------------------------
------------------------------------------------------------
------------------------------------------------------------
------------------------------------------------------MKFYSI
LINRFLLIFSFVFILFSC-SKNQEIKEN--------------------------------
------------------------------------------------------------
------------------------------------------------------------
----SDVLDTEVFSELSISDGTVFQPKDFFPKFSWEVTPQYCMFGDGSRTLTTSEVEVVS
GKSNFVCIEKNHAWTV------------------------LEYAEVG--TKHEVEAFKKL
QPEIKVLYYFN-SAYAWPFTSYNENFTRSRIDNYPELKKFLIVNETTGELEHRNN----I
FFFDVLNPDFREWWVNTVVAGVNF-------SGADGVFID----------QMHGFVWLR-
----------------------NSQKNEVEKAMGEMMLNLKKALGDDKILLGNNASD--V
VEVFP-------------AIDAAMFEHY-NTQKL-------SKENLLKEWGDM-------
-------------------LNNAKAGKISIFRIGVEAE-DDPS--IDGLTGAA-KEN--A
---------LEKLSKER--LEYYQACYLIGAQPYSYFQYGWGWRLDTG-----------P
LVDYPELQKSLGIPKGAYKRVHENAWEFTREFEH-AKVWVDTENKEAKITWL--------
------------------------------------------------------------
------------------------------------------------------------
------------------------------------------------------------
------------------------------------------------------------
------------------------------------------------------------
--------------------------
>WP_081987564.1
------------------------------------------------------------
------------------------------------------------------------
------------------------------------------------------------
------------------------------------------------------------
------------------------------------------------------------
------------------------------------------------------------
--MKKVVIVLFLMVIASH-LKAQS------------------------------------
------------------------------------------------------------
------------------------------------------------------------
------------------LDG-VDSIKSFYPQFSWDKTPQYFMFADGKRVLTPDEVKLIA
DKTNFICVEKNHALEQ------------------------LGAAEIG--TQYEVKAFKSI
NPNIKVLFYFN-SAYAWPFTSYNKSFTRDKIDKFPVLKKYLIEEQN-GVLAHRNN----I
FFFDVLNPDFRNWWVNTVAEGVRY-------SKADGVFID----------QMHGFAWLR-
----------------------PNAKKEVETAMASMMLNLKNKLGGDKIVLGNNAAR--V
NDVFP-------------NVDAVMFEHY-NKKLV-------TKEKLLEDWEDM-------
-------------------YRVAQAGKISVFRIGVEIEVEKES---PKID----------
---------LEELSKRK--LEYYLACYLIGAQPYSYFQYGWGWRLNTG-----------P
LVEYKILSNRLGAPKDNYKRVNPLSWEFTREFQY-AKVWVNTETQEAKITWF--------
------------------------------------------------------------
------------------------------------------------------------
------------------------------------------------------------
------------------------------------------------------------
------------------------------------------------------------
--------------------------
>WP_099572626.1
------------------------------------------------------------
------------------------------------------------------------
------------------------------------------------------------
------------------------------------------------------------
------------------------------------------------------------
------------------------------------------------------------
------------MFFSCK-VTKQP------------------------------------
------------------------------------------------------------
------------------------------------------------------------
---------------FLTSDGSVFKPRQGFPSFSWNSVPMYYMFGDNERILSPNEVSFIA
KRTDFICIEKSHGVKE------------------------LGAAELG--TKHEVKAFKEQ
NTDIKILFYFN-SAYAWPYTSYNKNFTPDKIDQYPELKSYLIADQETGELAFRDHYIQLV
YFFDVLNPNFRNWWVETVAKGIVD-------SGSDGAFID----------QMHGFSWLR-
----------------------ENRKEEVHKAQGALIKALKKKLGPNKIVLGNNVNDDIA
KYAYP-------------HVDGAMFEHY-SSELT-------TKENLLAEWDEM-------
-------------------LKNAKEGKISIFRFGFEHDTDSPKN------DEQ-KGYTLE
---------MERLSKEN--LEFYLSCFLIGAQPYSYFQYGWGWDLDDG-----------S
LVDHPDLQRKLGAPKSGYKRSDLDEWEFTREFEH-ASVWVNIESRKSQITWK--------
------------------------------------------------------------
------------------------------------------------------------
------------------------------------------------------------
------------------------------------------------------------
------------------------------------------------------------
--------------------------
>WP_136062139.1
------------------------------------------------------------
------------------------------------------------------------
------------------------------------------------------------
------------------------------------------------------------
------------------------------------------------------------
--------------------------------------------------------MTSR
TAFRAFQLIILSAVAT------SSLATA--------------------------------
------------------------------------------------------------
------------------------------------------------------------
----R----SLDQRPLRISDGTQFKPKGFYPKFSWDTTPLYFMFGDKNRLLTQEQVEFIA
ERTDFLCIEKSHGMKP------------------------LGFAELG--AKHEAKAFKKV
KPDMTVLFYFN-AAYAWPYTSYNEGFTKERVRKNPKLKKALVTNPKTGELADRYG----A
LCYDVLNPDFRRWWVNTVAKGVKE-------SGCDGAFID----------QMHGNVDLR-
----------------------KDKKAKIEKAMGEMMGALKKKLGPDKILLANNAYGDNA
KTVFP-------------VSDAIMFENY-ARTKS-------SKESLLAEWGDM-------
-------------------LTNAKAGKISVFRLGVEGTWRGHMQPS--------------
---------MPELSQQS-----------VGLSLRIIFQYS--------------------
------------------------------------------------------------
------------------------------------------------------------
------------------------------------------------------------
------------------------------------------------------------
------------------------------------------------------------
------------------------------------------------------------
--------------------------
>WP_136078599.1
------------------------------------------------------------
------------------------------------------------------------
------------------------------------------------------------
------------------------------------------------------------
------------------------------------------------------------
--------------------------------------------------------MRIK
KPYQVFGWIVVSLVSA------TTLATA--------------------------------
------------------------------------------------------------
------------------------------------------------------------
----KDLSRSLSQRDLRISDGSLFKPQPHYPAFSWDATPRYYMFGNEHRLLTPEQVKFIA
GRTDFLCIEKSHGKKQ------------------------LGAAELG--AKHEATAFKKI
KPDMKVLFYFN-AAYAWPYTSYNKDFTKEGIEKNPKLRAFLVPHPQTGKLADQFG----A
FCFDVLNPDFRKWWVDTVAKGVKE-------SGCDGAFID----------QMHGNVDLR-
----------------------KEKKKEIERAVGEMMGALKKKMGPDKILLANNAYAEGA
KLVFP-------------VSDAIMFENY-ANVKS-------SKENLISEWDDM-------
-------------------LRIAKAGKISVFRLGVEGTGRRNLQPN--------------
---------MPEYSRQKEKVEFALACYLIGAQPYSYFLYSWGWKLSSG-----------A
LVDYPEFKKPLGPPKGAYKRTSPDGWEFTREFEH-ASVWVNTESREARITWR--------
------------------------------------------------------------
------------------------------------------------------------
------------------------------------------------------------
------------------------------------------------------------
------------------------------------------------------------
--------------------------
>WP_009100260.1
------------------------------------------------------------
------------------------------------------------------------
------------------------------------------------------------
------------------------------------------------------------
------------------------------------------------------------
------------------------------------------------------------
MNCHALSLVILLSVGS------SPLVMA--------------------------------
------------------------------------------------------------
------------------------------------------------------------
----EDSPRSHERSSLPISDGSRFVPKAFYPKFSWDTTPRYFMFGDKNRVLRPEQVRFIA
EQTDFLCIEKSHGMGQ------------------------LGAAELG--AKHEAAAFKKI
KPDMKVLFYFN-AAFAWPYTSYNANFTSQRIDKYPELKNFLITQPKTGELIKRFGV---A
FCYDVLNPNFRDWWVKTVSIGVKN-------ADCDGAFID----------QMHGNMMYRG
----------------------KEKRQEVEKAMGQMMTALKRELGPDKILLANNAYSDDA
KYVYP-------------VSDAIMFENY-AAVKS-------SKESLLSEWDEM-------
-------------------LRNAKEGKISVFRLGVEGTSRGNMKPH--------------
---------MPELSKKK--LEFAHACYLIGAQPYSYFLYSWGWTVGTG-----------A
LVDYPELRKPLGPPTGAYNRTSPDGWEFTREFEH-ASVWVNTKTREAKITWR--------
------------------------------------------------------------
------------------------------------------------------------
------------------------------------------------------------
------------------------------------------------------------
------------------------------------------------------------
--------------------------
>WP_068825890.1
------------------------------------------------------------
------------------------------------------------------------
------------------------------------------------------------
------------------------------------------------------------
------------------------------------------------------------
-----------------------------------------------------------M
KKTKVLVIFLFCIIFT------GFNPVV--------------------------------
------------------------------------------------------------
------------------------------------------------------------
----S-------QVSYKNSDGSIFVPKDFYPKFSWETTPQYFMFQDKNRLLTPKEVAFIA
PRTDFICIEKSHGKKQ------------------------LGAAELG--AKAEAKAFKKA
NPNIKVLFYFN-AAYAWTYTSYTKDFSEKGIKKHPELKEFLITNPKTGKLANHFG----A
FCYDLLNPEFREWWVETVAKGVKE-------SDCDGVFID----------QMHGNSRFR-
----------------------KGDKPKIEIAMGEMMAALKEKMGEDKILLGNNANNKDA
GYVYP-------------VCDAVMFENY-SKSRY-------TKESLLSEWGDM-------
-------------------LKNAKEGKISVFRLGVDGAGRGNIKPN--------------
---------MPELSKEK--LEFALACYLIGAQPYSYFMYSWGWKLATG-----------P
LVDYPELQKPLGAPKNAYKRINPNGWDFTREFEH-ASVWVNTETRKAKIIWK--------
------------------------------------------------------------
------------------------------------------------------------
------------------------------------------------------------
------------------------------------------------------------
------------------------------------------------------------
--------------------------
>WP_103190783.1
------------------------------------------------------------
------------------------------------------------------------
------------------------------------------------------------
------------------------------------------------------------
------------------------------------------------------------
-----------------------------------------------------------M
KNIILYLLLISG------------TVLQ--------------------------------
------------------------------------------------------------
------------------------------------------------------------
----SQTKTDHQKP-WVISDGTPFVPKDSYPQFSWDTTPTYYMFGDKERVLSSDELKFIA
ERTHFICIEKSHGYEE------------------------LGAAELG--AKHEAAAFKAI
KPDMKVLFYFN-AALAWPYTSYSKDFTKERIDSSPQLKSFLIENPKTGELAEKHT----A
FLFNVLNPDFRDWWVETVAKGVED-------SGCDGAFID----------QMHGNVNLM-
----------------------KDKKEDIEIAMGEMMGNLKKRLGDDKILLANNANSDSA
KFVYP-------------VSDALMFENY-SAVHY-------KKENLLSDWDGM-------
-------------------LKNAKEGKVSVFRLGVEGHDRGFLRSISNEEKY------KV
---------MPKISQEK--LEYTLACYLIGAQPYSYFMYSWGWALADG-----------S
LVDYPELQKPLGAPKGAYHRTIPNGWEFTREFEH-ANVWINIESRKAKITWK--------
------------------------------------------------------------
------------------------------------------------------------
------------------------------------------------------------
------------------------------------------------------------
------------------------------------------------------------
--------------------------
>WP_132216541.1
------------------------------------------------------------
------------------------------------------------------------
------------------------------------------------------------
------------------------------------------------------------
------------------------------------------------------------
----------------------------------MADEICKKWESSWTNKTIAAGGLDFS
DTVEIWQIFNIGDKANDIASFWNRYVID--------------------------------
------------------------------------------------------------
------------------------------------------------------------
----GKTSNEEKSPIYENSDGSSFVPKDFYPKFSWETTPLYFMFGDKERVLHPEEVKFIA
ERTDFVCIEKSHGYDE------------------------LGAAELG--AKHDATAFKSI
KPDMKVLFYFN-AALAWPFTSYSKDFTNENIDSAPKLKEFLIKNPNTGALAQKHT----A
FLFNILNPDFRAWWVETVAKGVRE-------SGCDGVFID----------QMHGNANLM-
----------------------EDKKVEIELAMGEMMTNLKKQLGDDTILLANNANDNNA
KYVYP-------------VSDALMFENY-SAVHY-------NKENLLSDWNNM-------
-------------------LRNAKAGKISVFRLGVEGHDRGFLRNISNEEKH------QV
---------MPKISQEK--LEYALACYLIGAQPYSYFMYSWGWALADG-----------A
LVDYPELQKPLGAPKGSYKRTTPNGWEFTREFEH-ASVWINTESREAKIKWR--------
------------------------------------------------------------
------------------------------------------------------------
------------------------------------------------------------
------------------------------------------------------------
------------------------------------------------------------
--------------------------
>WP_072860195.1
------------------------------------------------------------
------------------------------------------------------------
------------------------------------------------------------
------------------------------------------------------------
------------------------------------------------------------
-----------------------------------------------MKKEKLFRIQSIK
TLSLVYCLLALSFCSYGQ--QKSS------------------------------------
------------------------------------------------------------
------------------------------------------------------------
---------------LAISDGSHFKSKTYFPKFSWETTPMYYHFGDIDRILLPEEVKFIA
EKTGFICIEKSHAFNM------------------------LGDAVLG--TKHEVEAFHNI
KPESKVLFYYN-SYVAWPFTQFNKDLTPQGITKNKELAKFLAVDPETGKLLEKTNGPAFS
YYFDALNPEFRKWWVASAVEGVQI-------SGADGIFID----------RMNVDDNADY
P---------------------KEDLAEISKAKGEMMAALKEQMGPDKILVGNNAAD--T
KDVFP-------------YCDAFMFEHY-NATVT-------NKENLLKEWDDM-------
-------------------IRIAKAGKISIYRFGAKGKGQNDITIGATKTDG--------
---------IEKKSKDQ--LEYYHACFLIGAQPYSYFQWNWGWNLEDG-----------N
LVDYPALQKPLGSPKGAYKREKPDGWIFTREFEH-ASVWVNTETKKAKITWY--------
------------------------------------------------------------
------------------------------------------------------------
------------------------------------------------------------
------------------------------------------------------------
------------------------------------------------------------
--------------------------
>WP_126161519.1
------------------------------------------------------------
------------------------------------------------------------
------------------------------------------------------------
------------------------------------------------------------
------------------------------------------------------------
-----------------------------------------------MKKKVPVRIQSLK
TLSLIYCLINVSLCTYAQ--QKSS------------------------------------
------------------------------------------------------------
------------------------------------------------------------
---------------LLISDGSRFKSKAYFPKFSWETTPMYYHFGDIDRVLLAEEVKFIA
DRTAFICIEKSHAFHM------------------------LGDAVMG--TKHEVEAFHTI
KPESKILYYYN-SYVAWPFTQFNKDLTPEGIAKNKELAKFLAVDPETGKLLEKTNGPAFS
YYFDALNPEFRKWWVAAAVEGVNI-------SGADGIFID----------RMNVDENAGY
P---------------------EKDLAKISKAKGDMMAALKKQLGPNKIVVGNNAAN--T
EDVFP-------------YCDAFMFEHY-NATVT-------NKEHLLKEWEDM-------
-------------------IRIAKAGKISIYRFGAKGKGRNDITMGATKTDG--------
---------IEKKSKDQ--LEYYHACFLIGAQPYSYFQWNWGWNLEDG-----------N
LVDYPALQKPLGSPKGAFKREKPDGWIFTREFEH-ASVWVNTETKKAKITWH--------
------------------------------------------------------------
------------------------------------------------------------
------------------------------------------------------------
------------------------------------------------------------
------------------------------------------------------------
--------------------------
>SDM69198.1
------------------------------------------------------------
------------------------------------------------------------
------------------------------------------------------------
------------------------------------------------------------
------------------------------------------------------------
-----------------------------------------------MKIIVPFRISSIK
TLSSVCSLISVSLFSYAQ--QKSS------------------------------------
------------------------------------------------------------
------------------------------------------------------------
---------------LEISDGSSFESKAYFPEFTWDTTPMYYHFGDIDRVLESEEVKFIA
DRTGFICIEKSHAYNR------------------------LGDQVLG--TKHEVEAFHKI
KPETKVLFYYN-SYVAWPFPRFNKNLTPDGIAKNKELAKFLAVDPETGKLLEKTNGPAFS
YYLDALNPEFRKWWVASAVEGVKI-------SGADGVFID----------RMNVDDNAGY
P---------------------KEDLAAIAKAKGEMMAALKTKMGPDKILVGNNGAR--T
KDVFP-------------YCDAFMFEHY-NATVT-------NKENLLEEWGDM-------
-------------------VRVANAGKISIYRFGAKGKE---------------------
------------------------------------------------------------
------------------------------------------------------------
------------------------------------------------------------
------------------------------------------------------------
------------------------------------------------------------
------------------------------------------------------------
------------------------------------------------------------
--------------------------
>WP_103439859.1
------------------------------------------------------------
------------------------------------------------------------
------------------------------------------------------------
------------------------------------------------------------
------------------------------------------------------------
------------------------------------------------------------
----MCCLMTLSLCSYGQ--QKSL------------------------------------
------------------------------------------------------------
------------------------------------------------------------
---------------LAISDGSNFKSKTYFPKFSWETTPMYYHFGDIDRVLLPEEVKFIA
ERTDFICIEKSHAFNM------------------------LGDAVLG--TKHEVEAFHKI
KPDSKILFYYN-SYVAWPFTQFNKELTPEGIAQNKELAKFLAVDPKTGKLLEKTNGPTFS
YYFDALNPEFRKWWVASAVEGVKI-------SGADGIFID----------RMNVDENANY
P---------------------MDDLTELAKAKGEMMATLKEQMGPDKILVGNNAAT--T
NDVFP-------------HCDAFMFEHY-NATVT-------NKENLLKEWGDM-------
-------------------VRIAKAGKISIYRFGAKGKGRNDITMGATETVG--------
---------IEQRSKEQ--LEYYHACFLIGAQPYSYFQWNWGWNLEDG-----------N
LIDYPALQKPLGSPKGAYKREKPDGWIFTREFEH-ASIWVNTEIKKAKITWH--------
------------------------------------------------------------
------------------------------------------------------------
------------------------------------------------------------
------------------------------------------------------------
------------------------------------------------------------
--------------------------
>WP_094766611.1
------------------------------------------------------------
------------------------------------------------------------
------------------------------------------------------------
------------------------------------------------------------
------------------------------------------------------------
-----------------------------------------------MKNKALFRIRFPK
TLGVVCGFIALNWGSYAQ--EASS------------------------------------
------------------------------------------------------------
------------------------------------------------------------
---------------LFVSDGPSFKAKGYFPKFSWDTTPMYYHFGDIDRVLEPQEVDFIA
NRTDFVCIEKSHAFNS------------------------LGDAVLG--TKHEVEAFHKV
KPEAKVLFYYN-SYVAWPFTRFNKDLTPKGIAKNKELAKFLAIDPKTGKLLEKTNGPAFS
YYFDALNPEFRKWWVASALEGIKI-------SGADGIFVD----------RMNVDEKAGY
H---------------------VDDLAELARAKGEMMAALKEGI-PDKILVGNNAAR--T
KEVFP-------------HCDAFMFEHY-NATVT-------NKENLLKEWNDM-------
-------------------VRIAKAGKISIYRFGAKGKGRNDITMGATKTGG--------
---------IEQRSKEQ--LEFYHACYLIGAQPYSYFQWNWGWNLEDG-----------N
LVDYPALRKPLGKPKGAFKRENPEGWVFTREFEH-ASVWVDTEARKAKITWH--------
------------------------------------------------------------
------------------------------------------------------------
------------------------------------------------------------
------------------------------------------------------------
------------------------------------------------------------
--------------------------
>WP_117882822.1
------------------------------------------------------------
------------------------------------------------------------
------------------------------------------------------------
------------------------------------------------------------
------------------------------------------------------------
-----------------------------------------------MN-----RHRFIT
SLCFLS-IITLSLCSFGQ--TKSE------------------------------------
------------------------------------------------------------
------------------------------------------------------------
---------------FKISDGTTIKSKLFLPEFSWETTPMYFHFGDIDRVLEPDEVEFIA
DKTGFICIEKSHAYRQ------------------------LGDAVLG--TKHEVEAFHKV
KPESKVLFYYN-SYVAWPFPRLNKELTPEGIAKNKELAKFLAINPKTGKLKEKTRGPAFS
YYFDALNPDFRKWWVKNAVEGVKI-------SGADGIFID----------RMNVDKNADY
P---------------------KDKLVEIAIAKGEMMANLKKEMGPDKILIGNNGAN--T
KEVFP-------------SCDGFMFEHY-NDAVM-------SKESLLKDWEDM-------
-------------------LRIAKAGKMSIYRFGAKGKGRTDITIGATNKDG--------
---------IEKKSKDQ--LEFYHACYLIGAQPYSYFQWNWGWNLADG-----------N
LVDYPELVKPLGSPKEAYKRVNPEGWIFTREFEH-ASVWLNTETRKAKITWK--------
------------------------------------------------------------
------------------------------------------------------------
------------------------------------------------------------
------------------------------------------------------------
------------------------------------------------------------
--------------------------
>WP_051774536.1
------------------------------------------------------------
------------------------------------------------------------
------------------------------------------------------------
------------------------------------------------------------
------------------------------------------------------------
------------------------------------------------------MQMIIT
--LSLIC--IMTLCSYAQ--EYDT------------------------------------
------------------------------------------------------------
------------------------------------------------------------
---------------FKVNDGTMFKAKSFFPKFSWDVTPMYYHFGDIDRVLKSDEVEFIS
ERTNFICIEKSHAYNQ------------------------LGDQVLG--TKHEVEAFHDI
KPETKVLFYYN-SYLAWPYSRFNKEFTPEGIANNPELAKFLFVDPKTGKLRQKTK-PDFS
YYFDALNPDFREFWVASAVQGMRI-------SGADGIFID----------RMNVGLNSDY
P---------------------NDKIVEIAKAKGEMMSELKKQMGPDKILVGNNAAQ--T
EEVYP-------------YCDAIFFEHY-NSSVT-------NKENLLEEWNDM-------
-------------------SRIAKDGKISIYRFGAKGKKKIDITLGATDTEG--------
---------MEQRSKDQ--LEYFHACFLIGTQPYSYFQWNWGWNLEDG-----------N
LVDYPALQRPLGEPKGQFKRETPNQWIFTRTFEH-ASVWVNTETKKAKITWH--------
------------------------------------------------------------
------------------------------------------------------------
------------------------------------------------------------
------------------------------------------------------------
------------------------------------------------------------
--------------------------
>WP_103191473.1
------------------------------------------------------------
------------------------------------------------------------
------------------------------------------------------------
------------------------------------------------------------
------------------------------------------------------------
------------------------------------------------------MTIFKS
RTLSIICLLIIGLSSCEQ--KKSTN-----------------------------------
------------------------------------------------------------
------------------------------------------------------------
---------------KKVSEDTASNAKSFYPEFSWDATPMYYHFGDIDRVLKPDEVKFIS
DRTDFICIEKSHAYNE------------------------LGDQVLG--TKHEVEAFHKI
KPETKVLFYYN-SYLAWPYPRFNKEFTPEGIANNPELEKFLFVDPKTEKLRVKTK-PGFS
YYFDALNPDFRKWWVESAVKGIEI-------SGADGIFID----------RMNVGLNSDY
P---------------------NDQLVEIAQAKGEMMAELKKQMGPDKILVGNNAAK--T
EEVYP-------------HCDAFFFEHY-NSSVT-------DKENLLEEWKDM-------
-------------------ARIAKDGKISIYRFGAKGKKKTDITIGATDTDGG-------
---------MEQRSKDQ--LEYFHACFLIGAQPYSYFQWNWGWNLEDG-----------N
LVEYPALQKPLGAPKGEFQRETADGWVFTREFDH-ANVWVNTDTKKAKITWH--------
------------------------------------------------------------
------------------------------------------------------------
------------------------------------------------------------
------------------------------------------------------------
------------------------------------------------------------
--------------------------
>WP_132217689.1
------------------------------------------------------------
------------------------------------------------------------
------------------------------------------------------------
------------------------------------------------------------
------------------------------------------------------------
------------------------------------------------MKKKELIKKECI
KTLSVISLITITLFSCGT--KKSS------------------------------------
------------------------------------------------------------
------------------------------------------------------------
---------------FLISDGDSFESKTYFPKFSWESTPMYYHFGDIDRVLQPDEVKFIA
DRTDFICIEKSHAFNA------------------------LGDQVLG--TKHEVEAFHKV
KPEAKVLYYYN-SYLAWPYPRFNQEFTPEGIAKNPELAKFLYINPKTGKFREKTS-PGFS
YYFDALNPDFRKWWVKSAVEGVKI-------SGADGVFID----------RMNVGLNSDY
P---------------------NDQLVEIAKAKGEMMAELKKQMGPDKILIGNNAAR--T
EEVFP-------------HCDAFMFEHY-NGTVT-------NKENLLQEWYDM-------
-------------------ERIAKAGKISIYRFGAKGKGKTDITIGATGTSD--------
---------IEQRSKNQ--LEYHQACFLIGAQPYSYFQWNWGWNLQDG-----------N
LVDYPALQKPLGSPKGAFKRETSDGWIFTREFEH-ASIWVNTDTKEAKITWH--------
------------------------------------------------------------
------------------------------------------------------------
------------------------------------------------------------
------------------------------------------------------------
------------------------------------------------------------
--------------------------
>WP_016195422.1
------------------------------------------------------------
------------------------------------------------------------
------------------------------------------------------------
------------------------------------------------------------
------------------------------------------------------------
-----------------------------------------------------MTGTKVI
ITLSIAGLSILSLGACAQ--KSSP------------------------------------
------------------------------------------------------------
------------------------------------------------------------
---------------SQISDGTDFKQNTFAPKFSWETTPMYYHFGDIDRVLKPDEVEFIA
KRTDFITIEKSHGFNA------------------------LGDVVLG--TKQEVDAFHKV
KPGIKVLYYYN-SFVAWPFTRFNKDLTPAGVAAKKPTTAFLVKNPKTGKLMEKTNGPAFT
YYFDYLNPDFRKWWVEQAAEGVKL-------TGADGIFID----------RMNPTGQSGY
P---------------------AEKEPEIVQAKAEMMAALKQKIGSSKILIGNNAAD--N
EAVFP-------------FCDAFMFEHA-NPETL-------RKENLLKEWDDM-------
-------------------LKISKAGKMTIYRFGAKGKGPTDITIGATNTDG--------
---------MIKRSKDQ--LEYYLSCFLIGAQPYSYLQWNWGWNLSDG-----------N
LIDYPELSKPLGSPKAAYNRVNPNSWEFTREFEH-ASVWVNTETRKAKITWH--------
------------------------------------------------------------
------------------------------------------------------------
------------------------------------------------------------
------------------------------------------------------------
------------------------------------------------------------
--------------------------
>WP_016195424.1
------------------------------------------------------------
------------------------------------------------------------
------------------------------------------------------------
------------------------------------------------------------
------------------------------------------------------------
------------------------------------------------------------
----MLGLATLSFCTYAQ--KKSP------------------------------------
------------------------------------------------------------
------------------------------------------------------------
---------------LLVSDGTIFKSKTFFPKFSWSTTPMYYHFGDINRVLKPEEVKFIA
DRTDFICIEKSHAFNE------------------------LGDAVLG--TKQEVGAFHKI
KPDAKVLFYYN-SYVAWPFTRFNKEFTPEGIEKNKELKKFLEINPKTGELTTKLK-PNFS
YYFDALNPDFRKWWAESAAEGVKV-------SGADGIFID----------RMNVDEKSGY
P---------------------QDKLAEVSKAKGEMMAALKQKIGPDKILIGNNAAN--N
KDVFP-------------SCDAFMFEHY-NEIVT-------SKENLLKEWGDM-------
-------------------LRIAKAGKMTIYRFGAKGKGPTDITVGATKTDG--------
---------MVKRSKDQ--LEYYLSCFLIGAQPYSYLQWNWGWNLEDG-----------N
LIRYPELQKPLGAPKAAFKRVTPDGWEFTREFEH-AHVWVNTETRKAKITWN--------
------------------------------------------------------------
------------------------------------------------------------
------------------------------------------------------------
------------------------------------------------------------
------------------------------------------------------------
--------------------------
>WP_136061140.1
------------------------------------------------------------
------------------------------------------------------------
------------------------------------------------------------
------------------------------------------------------------
------------------------------------------------------------
--------------------------------------------------------MMKK
FVTIVLGMSTFCLASVRDNQADS-------------------------------------
------------------------------------------------------------
------------------------------------------------------------
---------------LVTTSGVPFEAPKHYPAFSWDKVPVYMMFAHDDRLLQDSETRKIA
AESDFICIEKNHGLKP------------------------FGDAVLG--LEHEARAFKKL
KPEIVVLGYLN-AALAYPFTRYTQMLTADQISQYPEMKAYLVSDPKTGKPAQKRG----L
YGYNVLNPEMRSWWSDSAAEMVLQ-------TGADGIFID----------QMHGWAWLHG
----------------------STNSQAVVDGVADMMAQLKAKIGSDKILLANNGAH--I
DQVFD-------------VSDAFMFEHYNRTVTH-------TKEKLLEDWQLM-------
-------------------EKIADAGKICIYRFGAEPESGSLLLEAGRTGKLN---HKKK
---------WAELSKEQ--LEFYLSLYLIGAQPYSYFQWSWGWGLTTG-----------P
LEHYPEFHKPLGKPLGKYTRTHPDLWEFTREFEH-ASVWVDTDKWEAEIKWK--------
------------------------------------------------------------
------------------------------------------------------------
------------------------------------------------------------
------------------------------------------------------------
------------------------------------------------------------
--------------------------
>XP_002294180.1
------------------------------------------------------------
------------------------------------------------------------
------------------------------------------------------------
------------------------------------------------------------
------------------------------------------------------------
----------------------------------------------------------MA
SDDDSDGGSSKSRLSSDESHGRDGCGGGSGG-----------------------GVGRCD
KFNLFDE-----GEEDPLSLDQSKFP----------------------------------
--------------------------------------VWNWDHVRPWVILRR-------
----------------------------------------------ADAYSDDQ-IRQIA
GHDIIVLEKMNGFKTY-------------------------GNNEEG--SLSAAKRIKAV
HPNIKTLFYLN-AMIHYP--GYAANDTYKEE-WATRDKN--SKTNEV-----LMFK-GRY
FWYDHRNLDFREWWITRALEMLSH-------DEIDGIFID----------GIMKTS---N
RNL-------------------CPDG--HDAAYFDTATELRRRLPEGKLLIGNALRAKAK
GGVG-----GKGNINHLKYLDGSYIEGWLHSDIAIES-VDLMSAALKAGRIVM-------
-------------------PHAEP---------DLSKEQK------GELHSMKSLDN---
---------KYAFIG--KRIGFSLGLFLLCVEPYAYFAYHYGVDASPATG-----RAAFD
SNRFEEITRELGEPKGPYKKDEE--FLYSREFEH-LKVVVNVETREGTLTVVDGKR----
------------------------------------------------------------
------------------------------------------------------------
----------------------------------------HEEL----------------
------------------------------------------------------------
------------------------------------------------------------
--------------------------
>XP_002296303.1
------------------------------------------------------------
------------------------------------------------------------
------------------------------------------------------------
------------------------------------------------------------
------------------------------------------------------------
----------------------------------------------------------ME
SRSNPLALIICHNMSKMDANDED-------------------------------------
EMKIFDD-----GEEDPLGKDTSILP----------------------------------
--------------------------------------EWSWGRVRPWVPIRRGEN----
----------------TVLMLTCILLTCILLVLYSLTLNHQRSPITADAFDDEQ-IRQVA
GHDVVMLEKANGFKTF-------------------------GSTEEG--TLIAAKRIKAI
NSSCRVLFYLN-SMIHYP--YYASNETFNEERWAMR--N--PKTDDH-----FKWF-GRF
LSYDHRNLEFREWWIKRALDMLQH-------DEIDGVFID----------AIIKTHTIES
RVD-------------------GAEG--HAAAYIETANELRARLPVGKLLIGNALRATSK
GGVG-----GDGNLKHLRYLDGSYLENWDKSDEGIVKTIKLMDTALKAGRIVM-------
-------------------LTSTPFSGYGVDEKQYPQKQQDIVAKLKEIRRDETIGK---
---------KYEYMA--QFIEFPLGLFLLSVGRHSYFSYHDKDDADPKL------KAAFD
CNQFEEITRKLGQPLGDCVEEGE--FTFTRLFTH-LKVWVNVKRKEGKLTVRPIRR----
------------------------------------------------------------
------------------------------------------------------------
----------------------------------------EDES----------------
------------------------------------------------------------
------------------------------------------------------------
--------------------------
>EJK68357.1
------------------------------------------------------------
------------------------------------------------------------
------------------------------------------------------------
------------------------------------------------------------
------------------------------------------------------------
------------------------------------------------------------
-------------MSMN-------------------------------------------
-YSICDD-----GEADPLEDDQEYFP----------------------------------
--------------------------------------QWSWDRVRTWVSIRR-------
----------------------------------------------ADDYSDEQ-IRELA
GHDVVMLEKMNGHLTH-------------------------GCIERG--SSQAARRIKAI
NPRTVILFYLN-SMVHYG--KYKANQHWNPE-WAAR-----DKKGEL-----VKWVNGKY
MSYNHTNLKFREWWIQRALDAVSN-------EEIDGIFVD----------AICKTT----
QRF-------------------LPEG--HAEAYFETANELRSRLPEGKLLIGNAIRAGAT
K---------DDNFSHLR----------------------AMDAALKGGRAIL-------
-------------------FKAYP----------FHLDEA-------KFNNIRTLEE---
---------RYAYLSNPKFIGFPLALFLMIVRPYAYFTYRSDVDANPAK------LAVFD
SNKFEAITRSLGRPIGDYKQVKR--YVFTREFEH-VRVRVNIQQRIGKIVVKGEGEGDGD
SGDAD-------------------------------------------------------
------------------------------------------------------------
------------------------DWESASAGSGDGASISHEEL----------------
------------------------------------------------------------
------------------------------------------------------------
--------------------------
>WP_132700091.1
------------------------------------------------------------
------------------------------------------------------------
------------------------------------------------------------
------------------------------------------------------------
----------MN---KGKCCAALAAFILAGCSGSNFSDTNYKTTSNESKGYQSEAWLVFS
ADACDSRDQAA--YINNGEEVSTLSSEYFSCTLYNYGTEYIYSFEWGGDDFDRDGENDTL
SFDIKVEAFDGSSFSYSETAGES--------SVDALGNEAALDYTVYDNGTSDDDSDVSG
YWDIADDGIDGIAEGQSLRFTVENIVVS--ASDYSAEFNGFDFINVMETNGGNTHTHIRG
FGTGLNSGSFSTATNSYSFDATDEFIITGAGDYYES-RVWSITDIQFSFSISNPNL-TSA
YDDYDYSIHKTGPDMTDVYPEEESDRQAMFPEFSWDTVPRWLAVRNAGAYTDEQ-IDTIA
GHYQLVMLEKANKAGF-------------------------DTVDEG--IKDTAARLKAE
NPDIKTIFYWN-TVIHYT--GYSNDAEYEANANDWSVLN--DDGS-------IYMFKDLY
YTYNASIEALRDWWIELPIEMAND-------DNIDGVFID----------KMP----DAA
LDE-------------------IFIDGEPATDYVNMINMLWEGIPDDKMLMGNDLRNERN
N----------ASRAMMEILDGSYLERWHMPNTSFDTPSQNTADAIAVSITLM-------
-------------------REAAAQ--------GKFINFQTSPENFTDDEMPDS--Y---
---------EDRAAFMEEHVDFPLAVYLIAAEEGVFFSYQDGVNA-ADED-----S-VWD
TSYMDVFNRSLGEPLGAPVRDG---YIYTRSFEY-VDVWVDLETFEAELTWYDEPQSAN-
------------------------------------------------------------
------------------------------------------------------------
------------------------------------------------------------
------------------------------------------------------------
------------------------------------------------------------
--------------------------
>WP_136077913.1
------------------------------------------------------------
------------------------------------------------------------
------------------------------------------------------------
------------------------------------------------------------
----------MEGTMKKIAFGWMACMLMAVGAG----------ASNQIG----TFWFVQK
AGAGSPEEVADDLLMNNGHVITNLNQTGLSCSRVSDGDDLVYSITWTGDDFNGDATNDTF
SFDLRVEGFSGSTYSYSTNAGES--------SMTLLG-------------SSTDVTAINN
TWGVGGD--FDVDAGESLRFTVENFSVS--VPGFMAEFNGAISMVAMESNGGRDHALIRG
EGTNLNASIFSAPTASYAFSGMDPFVVTGAGSFYLGSREWAVSKVGFKFTVSNPSN-SVV
WDVSDYSEDPTGPQYIDPYPAQTN--FASYPEFSWDTVPRWLALRSTTALEEYK-VESVA
DHYQIVMLEKANKQGF-------------------------TYIEDG--IVNVSTRLKAL
NPNIRTLFYRN-TVVHYG--GYESDAGYDSDAWSQYTIG--DDGTTN-----YTLIRNIY
RMYNASIPELREWWLDAALSIFDDPDGM---ANVDGIFLD----------KVG----GGG
APL-------------------IDGEGNFASDYVEMLYTLRQQMPANKLLTGNTLRNENK
N----------GDREMMSIMQGSYLERWRLPDASSN-PAQTVADATCVTIQLM-------
-------------------REALSL--------GKIIMLQSGPIGFTEVENDDGELF---
---------TDQEAFAAA-VDVALAIFLIAAEENAYFSYQNTVNA-LDDD-----W-KWD
SSFIEELNRPLGKPLGDPVKDG---YVYTRSYEH-VDVWVNVETLEAVLDWDPERGLSKM
IGSDNFDGVNEYESRTINGGINGDNNLWNIVSRATVATDEVIDTSVEAGGVVALNAGDTL
GFLGTNKTDNVFGMYRSGASRTLVYTFDVSGYYDLKLEMDWACSGDIADKNTSVSYSIDG
GATQTVFDVGTSGVNWNETLDNGTVLDRNRRANVLTNAVSANHLTDEFQTYATSIDGAGS
LLTVTIVMDSTVGGFGGFGLDNLKLYGAALDPIDFELWIANYDLSGTNATESANPDGDRY
TNYEEYIAGLNPEIADEFALTGFLTGETNSMDWNAVSGRVYNVYWSSNLVHGFTLIGSNL
VEGSFVDTTTDRDVQAFYKITVEREL
>WP_036824563.1
------------------------------------------------------------
------------------------------------------------------------
------------------------------------------------------------
------------------------------------------------------------
---------------------------MFVVSG---------ISYAQSS----NLWITLK
PNAGSVYQINEDITINNGVLINDISSGNISVSQATINDELRYSITYTDSDFDNNGIENQV
SFDLKIKGYREATYNYSTETNAS--------SVTDYG-------------LQSDVTIINN
TWGVFGD--FDIDAGESLVYEIENFTINGVSSDFSSNIR-FSIFNLIETNGGRDHTMVFG
FGNDLESFEIDVDKSVSPLGINTVFSLTGAGSLTTTSREIAISSLKIKIEINGQD--TTF
WDVTDYATFEKGPTLYHNYPTQTEK-KTTLPKFSWNKIPRWVAVRNSASFTEED-VTSIA
NNYQLVMLEKANQQGF-------------------------QYIEDG--VENAATRIKAI
NPDLTTLFYYN-TRINYF--NYEANIEYNENAADWSTY---EDGE-------IYLFKDLY
YWYNHDVEAMRNWWVDTCVTMANL-------DVIDGVFVD----------KITNP--DAN
GDL-------------------YDTDENLANNYVKMLSDLNDELPANKLLVGNTLRNERE
G----------GARALMEIMDGSYLERWDIAS-----SEQSTADAIAVSIQLM-------
-------------------REALQK--------GKMINLQTNPSYNTDEEEPTDD-----
---------DELMAYTKENIHFPLAVFLIIAEENAYFSYTTGVNA-LSSS-----SDLWD
TSFIDEFHYFLGEPLADPVKNG---YIYERSFEN-LDLWVNIETKETVFNWKDKTILSTD
IPSFN-------------------------------------------------------
---------NTIDLYPN-------------------------------------------
-----------------------PVNSTFRLSKKITSAIVYNMLGQEMMQFSNNRN----
----------------------------------------QYDIS---------------
-----------------------------------------------SLKNGFFIVKVVL
EN-------SETKIIRFVKNKP----
>WP_075481058.1
------------------------------------------------------------
------------------------------------------------------------
------------------------------------------------------------
------------------------------------------------------------
-----------------MIHRIYLLFILIGFPS---------IVYSSTD----IYFERFK
PKACTHEQKNGDLVFNIDNNRIDLSDAALTCTKEVVNNKWFYHIEYDGYDFNYDDINDKL
DLTVKVQAFMDSTVAYTKTDNDS--------FVKLGKR--------------SIVNDINN
NWSVGNH---VIKNQESLQFSIIDAKLS--LNDYYVNDNRFIKAKLVEPDAGYEHKYIIG
TGSNLVSGEFRKPRKTIKLD-SKLATITGAGS-SSIKKDFAIHNINFKLTIMSRNEEIID
SNLSDYSSYPSGSTFSKAYPEQDRE-STHYPSFSWDHIPRWLAVRKATSFTNEE-VLSIS
N-YDIVMLEKSNHQGL-------------------------KTVDAG--ILDAATRLKQI
NENLTTLFYFN-ARVHYT--GYSFDQEFEDNKWDWSKKVTDNNNVES-----IFMFKDRY
YYHEFTSPGMRAWWAKSVLDTVSH-------PQIDGLFID----------AIAKTPKEDL
NNP-------------------LFVNGKPNTDFALLVDDVAKNLPGDKLFIGNTLRAETN
N----------GSRSHLKYQDGSYLERWTIPMKGTS-PKMSSADAISLSIQLM-------
-------------------REASSK--------GKVIMLQSSPV--TDDPIPNS--L---
---------VEKKAYLAKHVDFPLAVFLIAAGENSFFSYQLGVSA-DEKV-----QDIWN
SDYIPQLNRPLGQPLTEPKQTG---FIYERKFEF-VDVWVDVEKKIARLTWK--------
------------------------------------------------------------
------------------------------------------------------------
------------------------------------------------------------
------------------------------------------------------------
------------------------------------------------------------
--------------------------
>WP_115425760.1
------------------------------------------------------------
------------------------------------------------------------
------------------------------------------------------------
------------------------------------------------------------
-----------------MLKKLALPFVLSVFSY---------TGNAAIN----VDIVNFK
PNACTINQSPDDLKMKFLENTYNLDSEKIQCSRDNINGKWIYSILTNGFDINNDGENDLF
TFKLQVSAFKNSDVNYQEVTNSS--------SMAIGDLF-------------SLEDNSDN
NWIVDGR---FISNQETIKFEVYDIKTS--LSDFFIQKEQFSTATLVEPDNGHGHKYVIG
LGDNLASGEFQTPAKEISIE-SNPAYITGAGS-STGKRTLALGNIQVRFTIAKKGE----
SALSDYSSYPSGNTFDFPYPEQDKT-STVYPSFSWETVPRWLAVRKATAFSNDE-VNIIA
NNYNIVMLEKSNKQGL-------------------------DTVDAG--ILNAANRLKDI
NSNITTLYYFN-ARVHYT--GYSSDQEYEDNAWDWSTKKVDENGVEY-----IYYFKDRY
YWHDFASLGMRDWWARSVVDIVSN-------PQIDGLFID----------AISKTPSESF
EEP-------------------LFINDKPNTDFAKLADDVAKRLPQNKLFIGNTLRAEKN
N----------ANRNHMRYQDGSYLERWTMPYKGSH-PKMSEADAITMSIQLM-------
-------------------REALSK--------GKIIMFQSGPE--TDEPVPES--L---
---------EDKKMYMQKHVTFPLAVYLIAAEENAYFSYQLGVSA-DERV-----KNIWD
SSFIPELSRPLGKPISSPTQNG---YIFERSYEH-VDVWLDVEHKNAKLTWK--------
------------------------------------------------------------
------------------------------------------------------------
------------------------------------------------------------
------------------------------------------------------------
------------------------------------------------------------
--------------------------
>WP_081584849.1
-------------------------MTHLLKTVAITALLVAVG---HGADFTWTGSVDCN
WNVSGNWSTGRVPGTQPGDRVLLNVRNAAPAVATPVEADNPFSLQLNDDALLEVTHSGLR
CDNVVLGAVG---SGHLLLRGRGAGVMTVEGDLRIGQSRSATSASSVKLRAGRLTVGGEL
SIGNGLVDFYGNAPEIAAKDLTVSENGTLRFDFNNKPVGTIQVLDHLSIAKGARLEIDLR
GYTMGGNELELIRFGSAEGSFEPADIAIKGLGGGVVTMDEDSLNLTVVDDVAARSSTLWF
VTTGGNGTDILDLQINTGRRIRNLSSPDLSYSAATDGDDKVYSVSWSGSDFDGDGANDTV
TFDLRVEGFVGSTYRYDLNTEAS--------SMTALGEG-------------ATVSGGSA
GWGVGDD--MDLDAGETLRFSVENLKLS---TPGEGEVGRFVGMQMVEVQGGNNHVLMVG
EGEGLESWRWSN-NLGIGFNPEYPLLVTSGAN-----SKVAVNQVALKLIVSDLPD-HLN
SETDDYSLYPTGPQHLSNYPKVTQR---RHPEFSWDTLPMTARVNSRKALPASY-AKTMA
TTYAKIGLGGNSFYGS-------------------------KFKDEG--VRKMAALLKSF
NPDVLLTTYRN-AGIHFT--GFSADRTLNEAEWFEYTLD--ENGKRM-----YITYSGNQ
NAYNHDHPDLRKWWVDTAADLMND-------PNIDGVFID----------KANGG--DEP
FLN-------------------EKGQIVAPEGKVQSYIDLKARISEDAFLTGNILRTNRP
G----------GNRELLHIFNGTYLESWEKVNGDCL-VTMTEADTVCASLQLI-------
-------------------REARVKGFDVFTNFRELKWHRMKSRDERVDKLVAAGRE---
---------EEIREGMKQALQYPLAFYLITAEPYSYFQYQTSTDP-EMPE-----FCWNP
KTHFDEFRNPLGKPLGPPVKDG---YIYTRSFEH-VDVWLDVENEKSRLTWDWMPIAES-
------------------------------------------------------------
------------------------------------------------------------
-------------------QAVDVLQGTSKAITLTGSNPRKTNLTFQVFEFGQPADGKLS
G-----------------------------------------------------------
----------------------------------KAPNLVYTPNPGFTGKDSFTFKAYND
MAESLLGTVSIEVAPTGSQKHQ----
>WP_136078740.1
-------------------------MKQLIKNGCLLAVLTVLSVGVQGADVTWTGKVDSN
WNSSGNWSTGRVPGTKPGDRVLLSGRTVAPVVATLVEASNPCSLHLSDDALLEVTRSGLL
CDAVVLGAENGAGGGHLLLRGRGEAVMVVKGDLIAGKTDAAASDSSVQLRTGTLQVDGGL
YLGKGSLSVLGNAPAIVAKDLAVSSSGTLRFDFNTKPVQTIRVANKLTLKKGAKLEIDLS
HYTMGGNQLELITFSSVSGSFDPKNISIKGLGGGIITMDEDSLNLTVIDDVAKRSSTLWF
VATGGTGEEPLDLQINTGRRIRNLSSPDLSYSSNTDGDDMVHAVKWSGSDFDGDGANDTV
SFDLRVAGFAGSVYSYDAGSEAA--------SMTALGKP-------------AAVRGNKA
GWGVGKD--LDLDAGETLRFSVENLKLS---TPGVGDIGHFVGMQMTETDGGKNHVLMVG
EGENLNAWERSN-NLGIGFKPEYPLLVTSVAS-----SKVGVNQVALRLFVSDLPD-HMN
SEANDYSVYPTGPQHLSDYPKVTKR---LHSEFSWDTLPMTARVNSRKALPASY-ARIMA
TTYAKIGLGGNSFYGS-------------------------KFIDDG--VRKMAALLKSF
NPDVLLTTYRN-AGIHFT--DFSADEKLNKKEWFDYTLD--ENGKRK-----YITYSGKQ
NAYNHDHPDFRKWWVDTAVDLLND-------PNIDGIFID----------KANGG--EEP
LLN-------------------DSGELEAPEGKVQSYIDLMERAPKDAFLTGNILRTNRS
G----------GNRELLHIFNGTYLESWEKVNGDSL-VTMTTADTVCASLQLI-------
-------------------REARVKGFDVFTNFRGLKWHRTKSKDERVDKLVAAGRE---
---------EEIREGMIQAFQYPLAFFLITAEPYSYFQYQTSTDP-EMPE-----FCWNA
KAHFDEFRNPLGKPLGPPVKDG---YIYTRSFEH-VDVWLDVENETSRLTWDWKPIADS-
------------------------------------------------------------
------------------------------------------------------------
-------------------QAVQVVKDTPKAITLTGSDPRKTDLSFTVFKYGQPANGTLS
G-----------------------------------------------------------
----------------------------------KAPNLVYTPNPGFAGVDSFSFKTHND
MAESLLANVSIQVTPSRRNGRAR---
>WP_007327281.1
------------------------------------------------------------
------------------------------------------------------------
------------------------------------------------------------
------------------------------------------------------------
------------------------------------------------------------
------------------------------------------------------------
---------------MNNAPAAS-------------------------------------
--------------DEG-------------------------------------------
------------------------------------------------------------
-------------SGTVHDRTASPR-----PAFSWDRVPLYMHIRKATDFTPEE-LDYLS
GFPLITLEKTTGSRTH-------------------------GSTEAG--SLAAAKAIKSV
NEDTCVLYYRN-VMCNYS--GYKTNDGLRDIPG-AFLQG--KDGNR-------KLHRGVR
EIYDLSNPDVRRWWVDHCVEMASH-------DEIDGIFLD----------GNIKALEPAY
LRA----------------EIGAEKKQEVTDGYFLMMQDLKDRIPPHKMLLANVIRARLT
----------DSGLDTMRYFDGSYLEGIESQANG-----LTRVEYLAKGIDAV-------
-------------------QSAARQGKIIAMSIGLGDAALTG-----LKIDDSRKKV---
---------ARGANI-QPRLEYCLALFLICAEKYSYFLPHDGYRVNNN------DSAVWL
TRFP-EYDKPLGPPKGPAVKDG---TAYTREFES-ASVYLDIEKQTAKITWKERK-----
------------------------------------------------------------
------------------------------------------------------------
------------------------------------------------------------
------------------------------------------------------------
------------------------------------------------------------
--------------------------
>WP_047813582.1
------------------------------------------------------------
------------------------------------------------------------
------------------------------------------------------------
------------------------------------------------------------
------------------------------------------------------------
------------------------------------------------------------
--------MGCCAANADGTLAAP-------------------------------------
--------------GEG-------------------------------------------
------------------------------------------------------------
-------------SETVHDSTASPR-----PPFSWDRVPLYMHIRKATDFTPEE-LDYLG
GFPLITLEKTTGSRTH-------------------------GSTEAG--SLAAAKAIKSV
NEDACVLYYRN-VMCNYS--GYKTNDGLRDIPG-AFLQG--KDGNR-------KLHRGVR
EIYDLSNPDVRRWWVDHCVEMANH-------DEIDGIFLD----------GNIKAFEPAF
LRA----------------EIGAERKQEVADGYFLMMQDLKDRIPANKMLLANVIRARLT
----------DSGLDTMRYFDGSYLEGIESQANG-----LTRVEYLAKGVDAV-------
-------------------QKAARQGKIIAMSIGLGDAALTG-----LKIDDSRKKV---
---------VRGANI-QPRLEYCLALFLICAEKYSYFLPHDGYSVNNK------DSAVWL
TKFP-EYDKPLGPPKGPAVKDG---TTYTREFES-ASVFLDIETQTAKITWKETR-----
------------------------------------------------------------
------------------------------------------------------------
------------------------------------------------------------
------------------------------------------------------------
------------------------------------------------------------
--------------------------
>EMI56149.1
MNQKSNRVKDETNMNKFFAGTLACLLLNIGTADRCAAQIDPNWESMSQHYQVPEWFQDGK
IGVWTHWGVPSGIDENRPNDGSHYGRRMYGPSATESGAQRKMTQDLTDFHKKRYGQPSEF
GYEDLVPLFRAERWDPEGLVKFFKDNGARFVMPVACHHDNFDMYDSSHPWNSVDMGPKRD
TLKEWKEAAQKHGLKFGVSTHLYWSPRFFHTARPYQKEGTLAWKLFNMDYDPKAYPSQDS
WNQHWYDRCWEIIDKYDPDMFNNDAPFPDEKKGKGLGIKLFSSFVNRDLKENGGKQTVVF
SCKNGNKPKAAFTYNLERGSAGEIKPEPWMWATDLSGGWFYRKTAVNHMSIPVMVGNAVD
AISKNGVVMLNVALRGDGTLPENQAAYLTTFGAFLKTCG---------------------
--EGIYGTRPWKTFGEGPLEMKDGRQGENKHPFSQQDIRYTCKGNTLYAFVLAKPTTDIT
IKTLAQGGLYEEEIGTIELLGTDEALTWNRTAEGLTIELPKTLPGDPIIGLRIRPA----
-------GLAVETTETINGSTTATIGPAHYPEFSWDTIPLYMHMRKSAKFSREE-IEYLA
GFPVITLEKTTGSKTY-------------------------GSSEQG--SLEAAKAIKKI
NPKAKVLYYRN-VMCNYG--TYRVNEGLNQIPG-AFLVA--RNGKT-------KLHRGVR
EVYDLSNPALRRWWVDHCVEMTEH-------DAIDGIFLD----------GNIKALEQAF
LKK----------------EIGVAKKQAVTDGYATMMQDLRNQTPSAKLLIANIIRARLP
----------HSGLDYLQYFDGSYLEGIESQANG-----LSRLEYLAKGIAAT-------
-------------------QRAARDGKIICMSMGLGRDATKG-----LRIDDTRQRL---
---------QPGENT-QPRLEYCLALFLVCAEKYSYVYPHDGYSVNNN------DSSVWL
QRFS-EYDKPLGPPKGPAVKNG---NVYTREFTH-ASVTLDIENETANLVWK--------
------------------------------------------------------------
------------------------------------------------------------
------------------------------------------------------------
------------------------------------------------------------
------------------------------------------------------------
--------------------------
>RMG40471.1
------------------------------------------------------------
------------------------------------------------------------
------------------------------------------------------------
------------------------------------------------------------
------------------------------------------------------------
------------------------------------------------------------
------MAVLLATVLVNVPPTGR-------------------------------------
--------------CDG-------------------------------------------
------------------------------------------------------------
-------------AEPARSRASVY------PEFTWDHIPLYMHVRKAKSFTDEE-IRFLA
RFPLITFEKATGHRDH-------------------------GSVEAG--TLAAARAVKRI
NPKAKILYYRN-VFVHYG--GYAANRELEQIPG-AFLRD--RNGNT-------RLVRNRV
PAYDLSNPAVRDWWVRACRVVVSD-------SAIDGVFID----------GNVKVLEPGY
LAR----------------QIGMTQKKQVINGYHLLMKRTREAIGPNELMVANILRARFK
----------NAGLEYLDYFDGSYLEAFFHNVGG-----IGYEEYVAKGIDAV-------
-------------------QRAARAGKIIAFTSGFIRPDLPSRKSSALGIDEQPASV---
---------ESDAEA-RAALVYPLAVFLICAEKYSYFRIHEGYSADEG------DR--WM
RWFP-EYDRPLGPPQGPATKNG---FRYSRDFEH-ASVTVDIRSRSARIRWK--------
------------------------------------------------------------
------------------------------------------------------------
------------------------------------------------------------
------------------------------------------------------------
------------------------------------------------------------
--------------------------
>KRP36783.1
------------------------------------------------------------
------------------------------------------------------------
------------------------------------------------------------
------------------------------------------------------------
------------------------------------------------------------
------------------------------------------------------------
------MNTIKITLYA-IALLAT-------------------------------------
------------------------------------------------------------
------------------------------------------------------------
---------------------CCASAAAQLPDFSWDTVPRYMHVRKATAFTPQE-VEYLA
TFPLITFEKTTGAREF-------------------------GGTEAG--TVQAAMAVKAI
NPHTKILYYRN-ILVHYS--ASVADAQITSIPG-AFLAD--GQGNT-------HLVRGHF
KAYDLSNPAVQSWWLTHAKQACRS-------QYIDGIFVD----------GNIKALEPGY
LMR----------------QVGNAKKTAVAAGYHRMMKQLRADAGSESLVLANIIRARFD
----------DAGLEYIEPFDGSYTEGFEHAVAG-----MSREDYMAKGIAAI-------
-------------------QSAARSGKIIAFTMGMGN--YTDTDMDMEASQSSIKEF---
---------ASPDN----RFTYALALYLICAEPLSYFLFNDGYGVDNG------RSKLWM
KDIP-EYQYPLGAPTGEATQEG---YVYQRAFRH-ASVTVDIKQETAEIIWEKVKQ----
------------------------------------------------------------
------------------------------------------------------------
------------------------------------------------------------
------------------------------------------------------------
------------------------------------------------------------
--------------------------
>WP_136059834.1
------------------------------------------------------------
------------------------------------------------------------
------------------------------------------------------------
------------------------------------------------------------
------------------------------------------------------------
------------------------------------------------------------
------MKYISLSIIAGLSLFAASL-----------------------------------
------------------------------------------------------------
------------------------------------------------------------
---------------------TEASNTDRMPDFSWDTVPRYMHVRKAAAFTPEE-IEYLA
SFPLVTFEKTTGMKDA-------------------------GSTEKG--TWLAAKAIKTV
NPRCKILYYRN-ILVHYA--MYGADKELADIPG-AFLSD--KKGNT-------KLVRQKV
PAYDLSNSMVRKWWLRNAELTCKS-------KYIDGLFVD----------GNIKVLEEGY
LRR----------------QVGEKKKAEVETAYHRMMKKLPETVGRDKLVIANVIRARFD
----------QAGLEYLDYFDGSYIEGFEHAVGG-----MSREEYMAKGIAAV-------
-------------------QKAARSGRIIAFTIGMGT--YADTDMDDENHEVDRKAF---
---------ASVQD----RFTYSLALFLICAEKQSYFMFSDGYGVDRS------RGKLWM
KDLP-EYSRPLGAPKDPAVRSG---YSYQRKFEH-ADVSIDIKNETANINWK--------
------------------------------------------------------------
------------------------------------------------------------
------------------------------------------------------------
------------------------------------------------------------
------------------------------------------------------------
--------------------------
>PAW60864.1
------------------------------------------------------------
------------------------------------------------------------
------------------------------------------------------------
------------------------------------------------------------
------------------------------------------------------------
------------------------------------------------------------
---MAS------------------------------------------------------
------------------------------------------------------------
------------------------------------------------------------
-----------------FPAAESPTGTDKLPVFSWERVPQYMHIRKAQKFTDAE-IKYLA
SFPLLTFEKTTGHKAL-------------------------QTTEAG--TLAAAKAVKAV
NPLTKILYYRN-VIVHYG--TYKANAEIEKMPG-VFLVG--RNGKT-------KLVRNAC
EAYDLTNPQVRDWWVGHAKKMCAD-------PAIDGLFFD----------GNIKVLSPGY
LNR----------------DIGKEKKAAQLAGYETMMVEASKALGPDKIMLANVLRVGQS
K---------DDGLEAIKRFDGSYIENFELAATQ-----EQKKDNLAKGIVAF-------
-------------------QKAARDGFMIAFTAGLSELNEEEGDLNPQRTDEIRKGL---
---------SEKDNH-SKRFEYLLALFLTCAEKHSYFLAHDGYGAE--------QSKVWL
KPNP-DLERPLGAPKGPAVRHG---YIYTREFAH-AKVRLDIENGVGEIEWK--------
------------------------------------------------------------
------------------------------------------------------------
------------------------------------------------------------
------------------------------------------------------------
------------------------------------------------------------
--------------------------
>RLS53110.1
------------------------------------------------------------
------------------------------------------------------------
------------------------------------------------------------
------------------------------------------------------------
------------------------------------------------------------
------------------------------------------------------------
---MPSNTTMRIHILIVALLAASQPV----------------------------------
------------------------------------------------------------
------------------------------------------------------------
------------KGDSPKPAESTPTG-HVRPAFSWDRVPQYMHIRKAQKFTDAE-IKYLA
TFPLVAFEKTTGHKAF-------------------------QTTEDG--TIAAAKAVKEV
NPLTKILYYRN-VIVHYG--TYKANAEIEKMPG-AFLVG--RNEKT-------KLVRNVA
EAYDLTNPQVRDWWVSHAKQMCAD-------PAIDGLFFD----------GNIKVLSPGY
LKR----------------DIGDEKKAAQLAGYETMMAETRKALGPDKIMLANVLRLGQS
K---------DDGLEEIKRFDGSYIEGFEIAATP-----EQKKDNVARGMVAF-------
-------------------QKAARAGFIVAFTAGLSELNAEEGDLNPQSTDEIRKGL---
---------SEKDNH-DKRFEYLLALFLTCAEKHSYFLAHDGYGAE--------RSKVWM
KPNP-DLERPLGEPKGPAVQNG---YIYTREFAH-AKVRLDIENEVGEIEWE--------
------------------------------------------------------------
------------------------------------------------------------
------------------------------------------------------------
------------------------------------------------------------
------------------------------------------------------------
--------------------------
>WP_009100271.1
------------------------------------------------------------
------------------------------------------------------------
------------------------------------------------------------
------------------------------------------------------------
------------------------------------------------------------
-------------------------------------------------MAVHAAELPDH
TNRSQLRNVMKAIYVFTLFSVLLNCM----------------------------------
------------------------------------------------------------
------------------------------------------------------------
------------HVLKADEPSSPKKGSDRMPSFSWDRVPLYVHIRKDTAFTEEE-IKHLA
SFPLITFEKATGHRDS-------------------------GSVEAG--TLKAARAVKAV
NPAAKILYYRN-VIVHYG--GYAADQSLEDIPE-AFLVG--RDGND-------KLIRNRI
QAYDLTNKALRNWWIDAAKEVCSD-------PSIDGIFLD----------GVVKVLEPAF
LKN----------------VIEEKKKAAELAGYLTMMEDTRTMLGPQKLMIANVLRARFP
----------DSSLSSMQALDGSYIEGFEGAVG------MSKKDYVAKGMAAF-------
-------------------QKAAQQGAIIAFTCGLGS-NQQDADETPRSAARNSNNV---
---------KRVRDA-ESRFDYQLAMFLICAEQYSYFDLKDSYDAK--------ASKTWM
KHPS-EYDRPLGAPNGPAVRDG---YKYTRQFAH-ASVRLDIETQTGNIVWKQQAQE---
------------------------------------------------------------
------------------------------------------------------------
------------------------------------------------------------
------------------------------------------------------------
------------------------------------------------------------
--------------------------
>WP_136078666.1
------------------------------------------------------------
------------------------------------------------------------
------------------------------------------------------------
------------------------------------------------------------
------------------------------------------------------------
------------------------------------------------------------
---------MKIVFYSMLMVACV-------------------------------------
------------------------------------------------------------
------------------------------------------------------------
------------------------AGADRMPDFSWDRVPLYVHIRKDTAFTNDE-IKYLA
TFPLITFEKATGHKDS-------------------------GSVEAG--TLKAARAVKKI
NPDTKILYYRN-VIVHYG--GYAADDGLKDIPG-AFLKG--RDGNT-------KLIRNRV
QAYDLSDKALRSWWVDAAKDVCSD-------PSVDGIFLD----------GVVKVLEPGF
LKG----------------PIGAEKKADVLGGYVAMMEDTRKMLGPKKLMLANILRARFP
----------DSGLAYMKALDGSYIEGFEGAVGG-----MSKKDYVAKGMEAF-------
-------------------QTAARQGAIVAFTCGLGD-NRQDADETPGAPGKKSKPG---
---------KGSGDA-RNRFNYQLAMFLICAEKYSYFDLKDSYDAK--------SSKTWM
THPA-DYDRPLGPPKGPAVRKG---YTYTRQFAH-ASVKLDIENETGEVLWK--------
------------------------------------------------------------
------------------------------------------------------------
------------------------------------------------------------
------------------------------------------------------------
------------------------------------------------------------
--------------------------
>RMG01829.1
------------------------------------------------------------
------------------------------------------------------------
------------------------------------------------------------
------------------------------------------------------------
------------------------------------------------------------
------------------------------------------------------------
---------MKGICRVATIVVLLASI----------------------------------
------------------------------------------------------------
------------------------------------------------------------
------------GSIRVAESAGLSVNPERMPAFSWDHVPLYMHIRKDTAFTDEE-IRYLA
TFPLITFEKATGHTDA-------------------------GSVEAG--TLRAARAVKKI
NPNVKILYYRN-VIVHYG--GYEADAALKDIPG-AFLVD--RRGND-------KLIRNRL
QAYDLSNEKVRDWWIDAAEAVCSD-------PAVDGIFLD----------GVVKVIEPAF
LKN----------------AIGEEKKAAVLAGYVSLIEETRKRLGPQKLMVGNILRARFP
----------DSGLSYIKALDGSYIEGFEGAVG------MPKKDYVAQGIRDF-------
-------------------QKAARQGFIIAYTCGLGP-NLQDADEAPRSGRIAGNAV---
---------RPSRDA-QSRFDYQLAIFLICAEKYSYFDLKDGYDAK--------RSKTWL
TRRP-EYDRPLGPPKGPALRDG---YTYTREFEH-ASVRLDIENETAEIIWHSP------
------------------------------------------------------------
------------------------------------------------------------
------------------------------------------------------------
------------------------------------------------------------
------------------------------------------------------------
--------------------------
>RMD79931.1
------------------------------------------------------------
------------------------------------------------------------
------------------------------------------------------------
------------------------------------------------------------
------------------------------------------------------------
-----------------------------MAPEKNVDKPIGLSHQKYERQSKGSMDMRFL
HNKYPLMAIMTIILHAVLPLALFSG-----------------------------------
------------------------------------------------------------
------------------------------------------------------------
-------------DMQTADSSNSAERQKRMPHFSWDHVQCYMHIRKDTAFTREE-VAYLA
QFPLITFEKTTGARGF-------------------------GSTEKG--TLAAARAIKAI
NPKVKILFYWN-VFVRWANGAYDSYKALNELPGQVLLTD--RAGKP-------VLIRNKV
PAYDLTNPAVREWWITTAQKVCSD-------PAIDGVFVD----------AVVKVMADGF
LKS----------------RIGEAKKQAIKRQFFGMMKSLRERLGPDKLMVGNLLRSLLP
----------DAGMGALHLFDGSYMESFCGGRGGE----EARIAYTAKSIRAF-------
-------------------QEAARAGYLVAFTKGWGH------KLKTPYSAKTPFSV---
---------IMNEEE-RKRFYYALGLFLICAEKYSYFLVHDGYDAK--------RSHTWM
MKLPDELRRPLGSPKGPAQCRG---HEYRREFAH-ASVRVDIAKEEAKIQWH--------
------------------------------------------------------------
------------------------------------------------------------
------------------------------------------------------------
------------------------------------------------------------
------------------------------------------------------------
--------------------------
>WP_083904851.1
------------------------------------------------------------
------------------------------------------------------------
------------------------------------------------------------
------------------------------------------------------------
------------------------------------------------------------
------------------------------------------------------------
--------MLSEASQKVVKDALN-------------------------------------
------------------------------------------------------------
------------------------------------------------------------
-------------------DVNQSDTSSRMPTFSWDTIPLYMHIRKVDAFTDQE-LNYLA
DFPLITLEKTTGSRAY-------------------------GSTDQG--TIEAAKAIKQV
NPAAKVLFYRN-VIVHYG--TYSFDKQLADIPN-WHLVD--KRGND-------KLIRGKS
RAYDTSNAELRDWWVTTAADVCKS-------PYVDGLFLD----------GNIKVLS-SF
LER----------------QLPPNKKQQTVDGFHEMMTETRTALGPEKLMLANIIRARFE
----------DGGLEFTNYFDGSYLECFTTPAGTN----LSRADYLVRGINAT-------
-------------------QQAARQGKIIAMTMAIGESSVSD------GVDEVHARI---
---------DDVSNIRQDELNFKLALFLICAEQYSYLFLNDGYCVDTRGKSNICQSGLWL
KSLP-EYSNRLGPPKGPAEQQG---YRCTREFEH-ASVWLDVEKGEGKVQWN--------
------------------------------------------------------------
------------------------------------------------------------
------------------------------------------------------------
------------------------------------------------------------
------------------------------------------------------------
--------------------------
>WP_052108531.1
------------------------------------------------------------
------------------------------------------------------------
------------------------------------------------------------
------------------------------------------------------------
------------------------------------------------------------
------------------------------------MYKMYLKSSF--------------
-------LLVVLALCLSSCKTQN-------------------------------------
--------------IDTTSV----------------------------------------
------------------------------------------------------------
-----------------------KLVKNKLPEFSWDKMPLYMHLRKSTAFSKKE-IKYLS
KFPLITFEKTTGNKTF-------------------------GSTEKG--TIKAAKAVKSI
NPNAKILYYKN-VVINWG--GYSEDENFLYKQPEALLVN--AKGKK------AVMPNGKT
GFFDISEDYVRNYWLNHVKKVTEN-------PFIDGVFLD----------ANIKVLVPGF
FN----------------SRVGEEKQKAIKKGYLSMMSDLESQLGDDNLLIANIIRVRPE
FE--------DSGREYLKFFDGSYLEGFEHKGFG-----MTYEDYLAQGIEAV-------
-------------------QKSAREGKVIAMSLGIGKELKG----AEEGIDDVRKKV---
---------SIN-EDFTKRLDYLLAIFLVCAEKYSYVYPHDGYGIQK--------SAVWL
K-TFPQYEKPLGKPLSFAKREG---YIYTRSFEY-VDVWLDIKNKTAKLNFK--------
------------------------------------------------------------
------------------------------------------------------------
------------------------------------------------------------
------------------------------------------------------------
------------------------------------------------------------
--------------------------
>WP_091894588.1
------------------------------------------------------------
------------------------------------------------------------
------------------------------------------------------------
------------------------------------------------------------
------------------------------------------------------------
---------------------------------------MDSKFSF--------------
-------LLIVLTLTLGSCKAQN-------------------------------------
--------------VDTSTI----------------------------------------
------------------------------------------------------------
-----------------------NLVKNKLPEFSWDKMPLYMHLRKSTSFSNKE-IQYLS
KFPLITFEKTTGSKTF-------------------------GSTEKG--TIKAAKAVKKL
NPNAKIVYYKN-VVINWG--GYSEDENFLYEHPEALLIN--AKGQK------AVMPNGKT
GFFDISEEYVRKYWLQHVKKVTEN-------PFIDGVFLD----------ANIKVLVPGF
FN----------------SRVGEEKQEAIKSGYLSMMTDLESQLGDDNLLIANILRVRPE
FE--------DSGRAYLKFFDGSYIEGFEHESFG-----MAYEDYLAQGIEAV-------
-------------------QKSAREGKVIAMSLGIGKGLKN----AEAGIDDVRKKV---
---------SKH-EDFSKRLEYLLAIFLVCAEKYSYVYPHDGYGTEK--------SAVWL
K-TFPQYEKPLGKPLGFAKREG---YIYTRKFEH-VDVWLDIKNKTSKLNYK--------
------------------------------------------------------------
------------------------------------------------------------
------------------------------------------------------------
------------------------------------------------------------
------------------------------------------------------------
--------------------------
>WP_115811202.1
------------------------------------------------------------
------------------------------------------------------------
------------------------------------------------------------
------------------------------------------------------------
------------------------------------------------------------
---------------------------------------MHFKTTF--------------
-------LLVLFAISLSACSAQK-------------------------------------
--------------QEVP------------------------------------------
------------------------------------------------------------
------------------------VVKQKLPEFSWDKMPLYMHMRKSTAFTKKE-ITYLS
KFPLITFEKTTGSKSS-------------------------GSTEKG--TIKAAKAVKKI
NPDAKILYYKN-VVINWK--GYSEDEDFLYQHPEALLVN--AKGEK------ALMPNGKT
GFFDISKDYVREYWLNHVKKVTES-------PFIDGVFLD----------ANIKVLVPFF
FN----------------SRVGEEKREAIKAGYLSMMADLDTQIGKDNLLIANIIRVRSE
FE--------DAGRAYLKFFDGSYLEGFERGNSG-----MTYEDYLVKGIDAV-------
-------------------QKSAREGNVIAMSLGIGKGLKN----AVAGIDDARQKV---
---------SIN-ENFTKRLDYLLAIFLVCAEKYSYVYPHDGYGVGS--------SAVWL
K-TFPQYEKKLGAPKGYAKREG---YIYTRSFEH-LDVTLDIQNKTAQLDWK--------
------------------------------------------------------------
------------------------------------------------------------
------------------------------------------------------------
------------------------------------------------------------
------------------------------------------------------------
--------------------------
>WP_115816004.1
------------------------------------------------------------
------------------------------------------------------------
------------------------------------------------------------
------------------------------------------------------------
------------------------------------------------------------
---------------------------------------MHFKTTF--------------
-------LLVLLAVSLSACSVQK-------------------------------------
--------------QETT------------------------------------------
------------------------------------------------------------
------------------------VVKHKLPEFSWDKMPLYMHLRKSTAFTKKE-IIYLS
KFPLITFEKTTGSKAY-------------------------GSTEKG--TIKAAEAVKKI
NPDAKILYYKN-VVINWK--GYSEDEDFLYKHPEAILVN--AKGEK------ALMSNGKT
GFFDISKDYVREYWLNHVSKVTES-------PFIDGVFLD----------ANIKVLVPFF
FN----------------SRVGKEKREAIKTGYLSMMADLDTQIGNDNLLIANIIRVRPE
FE--------DSGREYLKFFDGSYLEGFERGNSG-----MTYEDYLAKGIEAV-------
-------------------QKSAREGNVIAMSLGIGKGLKN----AVAGIDDAREKV---
---------NIN-EDFTKRLDYLLAIFLVCAEKYSYVYPHDGYAVGS--------SAVWL
K-TFPQYEKKLGAPKGDAKREG---YIYTRSFEH-LDVTLDIQNKTAQLDWK--------
------------------------------------------------------------
------------------------------------------------------------
------------------------------------------------------------
------------------------------------------------------------
------------------------------------------------------------
--------------------------
>WP_083478308.1
------------------------------------------------------------
------------------------------------------------------------
------------------------------------------------------------
------------------------------------------------------------
------------------------------------------------------------
---------------------------------------MHFKSSI--------------
-------LLVLLVASLSACVTQK-------------------------------------
--------------VETS------------------------------------------
------------------------------------------------------------
------------------------AVKHKLPEFSWDKMPLYMHLRKSTAFTNKE-VKYIA
KHPLITFEKTTGSKTY-------------------------GSTEKG--TIKAAEAVKKI
NPNATILYYKN-VVINWG--GYKEDEDFLYQYPEALLVN--NKGQK------AVMPNGKT
GFFDISQDYVRDYWLKHVEKVSDN-------PFIDGVFLD----------ANIKVLVPVF
FN----------------SRVGEVKQKAIKSGYLSMMADLESQIGEDNLLLANILRVRPE
FE--------DSGREYLKFFDGSYLEGFERGHTS-----TTYEDYLAKGIETV-------
-------------------QKSAREGNVIAMSLGIGKGLKN----AEEGIDDARKKV---
---------NID-EDFAKRLDYLLAIFLVCAEKYSYVYPHDGYAVGS--------SAVWL
K-TFPQYEKKLGAPKGYAKREG---YIYTRSFEH-LDVWLDIKNKTAQLDWK--------
------------------------------------------------------------
------------------------------------------------------------
------------------------------------------------------------
------------------------------------------------------------
------------------------------------------------------------
--------------------------
>WP_114308828.1
------------------------------------------------------------
------------------------------------------------------------
------------------------------------------------------------
------------------------------------------------------------
------------------------------------------------------------
---------------------------------------MHFKTTL--------------
-------LVLLIAVSFSACSAQK-------------------------------------
--------------LETT------------------------------------------
------------------------------------------------------------
-----------------------ANETQIQPEFSWDKIPLYMHLRKADAFTKKE-VNYLS
KFPLITFEKTTGSKTF-------------------------GSTEKG--TINAAKAVKTI
NPNAKILYYKN-VVINWG--SYQEDKQFLNEHPEALLVN--AKGKK------ALMPNGKT
GFFDISQDFVRTYWINHIQKVIES-------PFIDGVFLD----------ANIKVLAPVF
FN----------------SRVGKEKQQAIKSGYLSMMADLDAEIGKDNLLIANIIRVRPE
FE--------DSGREYLKFFDGSYIEGFEHQSFG-----MTYEDYLAQGIEAV-------
-------------------QKSAREGKIIAMSLGIGKALKN----AEAGIDDVRKKI---
---------DFN-EDFTERLDYLLAIFLVCAEKYSYVYPHDGYNTKT--------STVWL
K-TFPQYEKKLGAPKGYAKREG---YIYTRSFEH-LDVWLDIKNKKAQLNWK--------
------------------------------------------------------------
------------------------------------------------------------
------------------------------------------------------------
------------------------------------------------------------
------------------------------------------------------------
--------------------------
>WP_052823390.1
------------------------------------------------------------
------------------------------------------------------------
------------------------------------------------------------
------------------------------------------------------------
------------------------------------------------------------
---------------------------------------MKYNILV--------------
-------FLLVVVFFATPNTAQN-------------------------------------
--------------NDSV------------------------------------------
------------------------------------------------------------
---------------------------KKTPEFSWDTMPLYLHLRKATAFTKKE-LKFIA
KHPLITFEKTTGSITY-------------------------GSTENG--TIKAAEAVKKI
NPDAKILYYKN-VVINWP--SYKEDEAFLKKYPEAILLD--TKGEK------ALMPNKRT
GFFDLSQEKVRNYWLDHVSKMASN-------SAIDGLFMD----------ANIKVLVPSF
FN----------------SRVGEEKQKAIENGYLSMMKELDDRLGKDNLLVANILRVRPE
FK--------DVGREYLKFFTGSYLEGFDHENFG-----MTYEDYLVKGIEAV-------
-------------------QKSAREGKVIAMSMGLGKAAKT----AVAGIDDIRNKV---
---------NLN-EGLTKRLDYILAIFLVCAEKYSYIYPHDSYGIDR--------SAVWL
K-TFPQYEKRLGAPKGYAKKEG---YVYTRSFEY-LDVWLDIENKQAKLNWK--------
------------------------------------------------------------
------------------------------------------------------------
------------------------------------------------------------
------------------------------------------------------------
------------------------------------------------------------
--------------------------
>WP_083194635.1
------------------------------------------------------------
------------------------------------------------------------
------------------------------------------------------------
------------------------------------------------------------
------------------------------------------------------------
---------------------------------------MKYNIIT--------------
-------LFIITLACVTPNMAQN-------------------------------------
--------------VEST------------------------------------------
------------------------------------------------------------
---------------------------KNLPEFSWDTMPLYMHLRKATTFTKEE-LKFIA
KHPLITFEKTTGSRTY-------------------------GSTEKG--TIKAAQAVKKL
NPNAKILYYKN-VVINWP--SYKEDEDFLNKHPKGILVD--EQGEK------ALMPNKKT
GFFDLSQEKVRDYWLDHVTKMTNN-------PAIDGLFMD----------ANIKVLAPVF
FN----------------SRVGIEKQKAIETGYLSMMEELNHRLGNDNLLIANILRVRPE
FK--------DVGREYLKFFSGSYIEGFEHQSFG-----MSYEDYLAKGIEAV-------
-------------------QKSAREGKIIAMSMGIGEASKN----AEEGIDDVRNKI---
---------NIN-NDLTKRIDYILAIFLVCAEKYSYIYPHDGYGIEK--------SAVWL
K-TFP-------------------------------------------------------
------------------------------------------------------------
------------------------------------------------------------
------------------------------------------------------------
------------------------------------------------------------
------------------------------------------------------------
--------------------------
>WP_132215051.1
------------------------------------------------------------
------------------------------------------------------------
------------------------------------------------------------
------------------------------------------------------------
------------------------------------------------------------
---------------------------------------MNFKNVY--------------
-------LVVLTILTVGCSVAQV-------------------------------------
--------------QDTK------------------------------------------
------------------------------------------------------------
----------------------------KFPEFSWDTMPLYMHVRKNDAFTKEE-ITYLS
KFPLITFEKTTGSSTF-------------------------GSTEKG--TIEAAKEVKKV
NPKAKILYYKN-VVINWG--TYEEDEAFIKKNPDAILVN--DKGQK------VFMPNGST
GFYDLSKEKVRAYWLNHVKNETDS-------PYIDGVFLD----------ANIKVLVPGF
FD----------------SRVGLDKQKDIVSGYFKMMTDLKAGVGKDNLLIANIIRVRPE
FN--------DVGRDYLKYFDGSYLEGFDHESFG-----MTYAEYLSKGIEAF-------
-------------------QKSAQEGNVIAMSIGLGEGLEG----AVKGMDDIRQSV---
---------NLN-DNIKERLDYVLAIFLVCAEKYSYVYPHDGYNSKT--------SAVWL
K-SFTQYENKLGAPKGPAVKTG---YTYKRSFEH-IDVTLDIENKTAKLDWK--------
------------------------------------------------------------
------------------------------------------------------------
------------------------------------------------------------
------------------------------------------------------------
------------------------------------------------------------
--------------------------
>WP_083478307.1
------------------------------------------------------------
------------------------------------------------------------
------------------------------------------------------------
------------------------------------------------------------
------------------------------------------------------------
----------------------------------MKSTYSHLSFFI--------------
-------LLLFMVSCNEEAVEEN-------------------------------------
--------------ATTTTTTTTTTPIE--------------------------------
------------------------------------------------------------
-------------------NEPPVIINPNYPEFSWDKMPLYMHVRKSAAFTADE-IQFLA
DFPLITIEKSTGYQTY-------------------------GSNENG--TIEAATAIKNL
NPEAKILYYKN-AVINWG--NYEEDEAFLSANPEALLTN--DEGEL------AVMPNGVT
GFFDISQEYVRDYWLNHVNEITNN-------ASIDGLFVD----------ANIKVLVPSF
FS----------------GRVGEEKQQQIEYGYFSMMEDLNTQMRDDNLFLANIVRVRPD
FI--------DSGREFLNYFDGSYLEAFDNENFG-----MTYANYLATGIEAF-------
-------------------QNSAREGKVMAMSINFGEDING----TAIGSGDGIETI---
---------ELN-EELSARLDYLLAIFLVCAEQYSYIYPHDGFNSLT--------SATWL
K-TFSQYKKNLGAPTGNAIRDG---YIYTRSFEH-LDVWLDIENQTAQLDWK--------
------------------------------------------------------------
------------------------------------------------------------
------------------------------------------------------------
------------------------------------------------------------
------------------------------------------------------------
--------------------------
>WP_081987558.1
------------------------------------------------------------
------------------------------------------------------------
------------------------------------------------------------
------------------------------------------------------------
------------------------------------------------------------
-------------------------------------MKISYLPYN--------------
-------LCFGFIFIISSSFAQT-------------------------------------
--------------KQIS------------------------------------------
------------------------------------------------------------
------------------------IKEKLYPEFSWESIPLYMHIRKNTAFSQNE-IKYLA
QFPLITLEKTTGSKTY-------------------------GSTENG--TLEAAKSIKKI
NPKSKILYYKN-VVINWE--TYEEDEKFLKNNEDAYLKD--KNGNK------VYMPNKRT
GFFDISQQKVQDYWINHVTEIVKS-------PFIDGLFFD----------ANIKVLVPGF
FN----------------SKVGKDKQEEIKKGYFAMMDKTQKKLQDDNLLLANIIRVRPE
FT--------DSGREFLKYFHGSYIEGFDNPDFG-----MSYADYLAKGIEAV-------
-------------------QKSARDGNIIAMSLGLGEAQET----QEYKTDDKREEI---
---------KSF-DETNNRLNYLLAIFLICAEKYSYVYPHDGYNSLT--------SSIWM
Q-KVPIYKYKLGAPKGPAIKKG---YIYTREFEH-LKVMLDIENRTAKLDWLN-------
------------------------------------------------------------
------------------------------------------------------------
------------------------------------------------------------
------------------------------------------------------------
------------------------------------------------------------
--------------------------
>WP_068826447.1
------------------------------------------------------------
------------------------------------------------------------
------------------------------------------------------------
------------------------------------------------------------
------------------------------------------------------------
---------------------------------------MKHKYFF--------------
-----YIILLGILCGQLSCSTKN-------------------------------------
----------GIIELEQETEEELEQNQ---------------------------------
------------------------------------------------------------
----------------------EIDYS-NYPEFSWDTMPLYMHVRKNTAYTDEE-INYLA
SFPLITLEKSQAQNTY-------------------------GSTEEG--TLATASAIKLK
NNKAKVLYYRN-VVINWG--NYKNDDEFISKNPSALLKN--QNNEL------VYMPNGST
PFFDITKSFVQEYWLKSVEDMVAT-------PNIDGTFID----------ANIKVLVPSF
FS----------------SKVGVNKQAEIENSYFSMMSRLKESLS-NNLILANIIRVRPE
FE--------ENGLEYLGYFNGSYLEGFDSEAFG-----MSNAEYLVEGIEAT-------
-------------------QKAAQSGKIITMTLGLGEAIDN-----NTGIDDQREDV---
---------DLNDEELNKRVDYLLAIFLICAEKYSYVYLHDGYLATN--------SAVWL
H-QFDQYKKALGAPLGKAIKNG---YIYTRKFEN-LDVWLNLETQTATLTWKE-------
------------------------------------------------------------
------------------------------------------------------------
------------------------------------------------------------
------------------------------------------------------------
------------------------------------------------------------
--------------------------
>WP_081987563.1
------------------------------------------------------------
------------------------------------------------------------
------------------------------------------------------------
------------------------------------------------------------
------------------------------------------------------------
------------------------MKKAIISKSSSMAFNIKAKFMLINDAVKSFFLKFNG
KKNQQYLMFLGAAKVLFQIKTKMKFKTLMYCFFICL------------------------
----------TIVGCKKTANVTVNPNLP--------------------------------
------------------------------------------------------------
-------------------EPPEVNANPNYPQFSWNKVPLYMHIRKNTAFTASE-LSYLA
KFPLITLEKSTGFTTF-------------------------GSTEDG--ILNAASAIKAI
NSNAKILYYKN-CVINWE--NYKEDDAFMKANPSAALTN--AQGRI------VTMSNGTT
PFFDITQENVRNYWLAHVKKITDS-------PNIDGLFVD----------ANIKVLVPGF
FN----------------ALVGVTKQQAIRNSYFQMMTDMKAQLSKNNLIIANIIRVRPE
FT--------DSGREFLNYFDGSYLEIFEPSLTS-----KTYETYLAAGIDAV-------
-------------------QKTAKEGKVIAMTLGVSDGST------DDGLDPVFGNL---
---------TLTGEALTKRVDYLLALFLICAEKYSYLNLHDGYNSIT--------SGVFN
KPLFPQLERRLGKPKGPAVKNG---FVYTRQFEF-VDVTLDIKNKTSILTWK--------
------------------------------------------------------------
------------------------------------------------------------
------------------------------------------------------------
------------------------------------------------------------
------------------------------------------------------------
--------------------------
>WP_087531908.1
------------------------------------------------------------
------------------------------------------------------------
------------------------------------------------------------
------------------------------------------------------------
------------------------------------------------------------
---------------------------------------MLKKTIK--------------
---------TLSLLTGFVCSNQV-------------------------------------
--------------LATN------------------------------------------
------------------------------------------------------------
--------------------------LDKYPEFSWDTVPLYMHVWKQTSYTKDE-LNYLA
QFPLITIEKAQGNKE--------------------------GSIQKG--TLKAAREIKAI
NPTSKILYYKN-IVIDWN--SGVSKE--LANIPNGYLQA--ENGDYP-----VVNAQSKA
KFFDITKESVQHWWLKDASAMVAD-------ESIDGLFID----------ANIKVLIGTY
FANA--------------KKLGQDKADALITGYHDLLSTINEKFRKDNIIIGNIIRAR--
FD--------NAGLEYIEYFDGSYFEGFEHNVGG-----ISKPDYLVKGIEAG-------
-------------------QKAGQEGKILAFTAGLGEALKKD--SSEIGLDEARGKI---
---------DSV-QNIQKRLDYLTAIFLVMAEKYSYFYPHDGFGVKTDRQGVQ-QNRTWM
H-MFPSFKNRLGAPKGPAKRSG---YIFTREFEY-CSVYLNVETGEARLTWK--------
------------------------------------------------------------
------------------------------------------------------------
------------------------------------------------------------
------------------------------------------------------------
------------------------------------------------------------
--------------------------
>WP_007280708.1
------------------------------------------------------------
------------------------------------------------------------
------------------------------------------------------------
------------------------------------------------------------
------------------------------------------------------------
---------------------------------------MSIIFIIMS------------
------LHMFALSVESQGNESKAS------------------------------------
--------------LSQK------------------------------------------
------------------------------------------------------------
-------------------DVKADDGSGKMPAFSWDKVPLYLHIRKNEAFTSGE-LKLIA
KYPLVTFEKTTGMKTF-------------------------GGSEKG--TLSAAQSVKAL
NPNIKILYYWN-VFIYWAN-FYEEQDNIKSIKNAFLKNS--KDGSK-------KIVRGRL
PAYDLTKKTVRDWWVNHCKEMTEH-------SAIDGLFFD----------ANIKVLYDRY
AKG----------------ALGKKKKEKLVEAYKIMMNDARGAVDENKLVVANIIRALLP
----------ASGLEYMNYFDGSYIEGFFPNAPS-----PTYEEYVIKGMDAV-------
-------------------IKAAQSGKIIAFSPGFKRALTSKNAKGNITLDDVDRRA---
---------KSKKEE-LYKMRMSLAIFLICAEKYSYFNCHA-YSAEE---------KPLD
DRWYPEYDKPLGAPKGPAVKNG---YVYTREFKY-ASVWVDIKNQKSRITWHGEQTK---
------------------------------------------------------------
------------------------------------------------------------
------------------------------------------------------------
------------------------------------------------------------
------------------------------------------------------------
--------------------------
>XP_001749192.1
------------------------------------------------------------
------------------------------------------------------------
------------------------------------------------------------
------------------------------------------------------------
------------------------------------------------------------
------------------------------------------------------------
---MRGWTWGLGLLLGYAVMAAG-------------------------------------
------------------------------------------------------------
------------------------------------------------------------
-------------------------GERRQPYFSWDTVPVYVHMCNESGPFNEEALAFML
RFAMITLEKGQGENVS-------------------------VCCAEDK-ILEQAQVIKAR
RPDIHVLYYIN-SVLDWE--MYRLHQHMLAHPEHWMYQQAGAPVRLRGDPT-FPQPSDGM
LVFNFTTAAGRQFWAQSCINMTQT-------GVIDGCFAD----------RAQIG---QL
PGV------------------SEADNAAYALGHHQVLRELQNQIPG--YLISNN------
--------------DNATDLDALMIETYQNDAAS-----------LHALMTAV-------
-------------------AAG-------------------------RLVQVHAGYH---
---------GIEHDSNCTNITNTLASFLIGAGERSYYGCSLGWYFDSWS-----------
-HWNDEYTRPLGRPLANATRSG---SVWERTFSAGVHVTFDESTGVGSIDWAAG------
------------------------------------------------------------
------------------------------------------------------------
------------------------------------------------------------
------------------------------------------------------------
------------------------------------------------------------
--------------------------
>XP_019849412.1
------------------------------------------------------------
------------------------------------------------------------
------------------------------------------------------------
------------------------------------------------------------
------------------------------------------------------------
------------------------------------------------------------
---MAMSSWTLFLFSLMVVLCS--------------------------------------
------------------------------------------------------------
------------------------------------------------------------
---------------------------AKLPMFSWDTLPVFFHSCNVTGLYSEESIKTIA
KFQMVTIEKSQSHLVS-------------------------GVDDEDD-MMRVMKMVKDV
NPNAATYFYMPSFKVHPQ--MSKMTRELDQHPDWYLRDSNGTKVRNR----------QGY
YAFDVSKPDLRQWWKNFCLNALKV-------TNGDGCYSD----------SSQRYNTTFK
PPL------------------SPEKEKAWGDGLLELSKEVQQALGDDRLLIGKV------
--------------ANQSYVKAVQIEYFYARNSS-----------IVELMLAV-------
-------------------EVG-------------------------QVVQAHVPIT---
-------------QNCCDDITNFEAAFLIGAGKYSYFGCGIWSTPNDDTN---------A
FIWRPEYDKPLGAPNGPATYKN---GVWRREFSRGTTVEFDTSTNTGTIKWGT-------
------------------------------------------------------------
------------------------------------------------------------
------------------------------------------------------------
------------------------------------------------------------
------------------------------------------------------------
--------------------------
>WP_009100252.1
------------------------------------------------------------
------------------------------------------------------------
------------------------------------------------------------
------------------------------------------------------------
------------------------------------------------------------
--------------------------------------MWKKCTHNKQSEISLLKQRIIS
RLSLVFVIVVLAILDPATLHAQP-------------------------------------
------------------------------------------------------------
------------------------------------------------------------
-----------------------------AGPGDWSKVRLFGHAFRNDDYTPKQYDFIRD
HFSIFTIEKRHAKNIY-------------------------GPTSTEKAAAETAKKLLKN
NPDMRVLLYWS---------TNTAYSQFYTTVREAVAQH--PDWVEE--------VRKGT
LRWTYPNETARNWWADTVEQLVKE-------SALNGVFGD----------GAP-------
----------------------GANARGQLESVESCLKRLSSFVIYNGYRVQSS-TKCAA
G------------ASTLAHADGVFCEAFFR----------SSVETADEGVKLM-------
-------------------EELLTIP----------------------SDKYILCRG---
---------AGDSVFG-TTHDFTLACYLVIANDYSFYSWGGAENSYA--------ADDSL
IYWPDDFEQEIGKPLGKATKDG---YAYHRDFEH-CSVDVNLKEKTSSIVWKPED-----
---------------RKITPSNDEFKE---------------------------------
------------------------------------------------------------
------------------------------------------------------------
------------------------------------------------------------
------------------------------------------------------------
--------------------------
>WP_083194459.1
------------------------------------------------------------
------------------------------------------------------------
------------------------------------------------------------
------------------------------------------------------------
------------------------------------------------------------
--------------------------------------MMNKLKLLKD---YFLKTNFYS
-ICFKCLTVLLIVMS-SQSYAQV-------------------------------------
------------------------------------------------------------
------------------------------------------------------------
-----------------------------VGTGDWSSVRLYGHAYNQDGFSQAEYSWIAN
HNFLFTIEKRHARNIY-------------------------GNPTSEFASNLAAQQINTN
NSVCKPLFYWN---------SSKIFDDIYATVQDAVTSN--PSWVRP--------DDR--
--WDYTNSNFRNWWVSIAEDQVNN-------AWHEGVFVD----------AVPNVV----
----------------------GIQGATALSELENMMDQLPGLVIYNGFYTPVNGGSLLA
G------------LSTLNHADGVFVEKFMN----------STCDTKEKGKVLL-------
-------------------DELLLVP----------------------GEKYIIANS---
---------EHEPAWNSTDHKFSLACYLIIANNRSFYRYVDQEGIDY--------SSNAL
TYWHEDFGKNIGAPLGKATVNG---YVYTRTFEN-ASVTVDLENKTSSIIWGSTTNLALS
GTASQSSTGAGGVASRAIDGNTDGYWANGSVSFANASSNKAWWEVDLGAEYSIGDINIYG
RMDSVHQASLSNFTVLIYDASNTRIFYQTFTSYPNPSVTLNLGGMNVKRVRIRQNDTTKP
LALAEVQVFKNIVNSSMKKDPKSVLDTSQGVFINEISNVGDLECNIYPNPVENELLIGTR
DHLETTYEVINFKGQTVLSGHLIGKTTPVDFSSLFSGNYIVKVSNISGVYTQKIIKK---
------------------------------------------------------------
--------------------------
>OHE80969.1
------------------------------------------------------------
------------------------------------------------------------
------------------------------------------------------------
------------------------------------------------------------
------------------------------------------------------------
----------------------------------------------------------MN
KAILLATILLLAPLGAWAAGLQP-------------------------------------
------------------------------------------------------------
------------------------------------------------------------
--------------------------TSALPAFSWQRVPLYAHLGKNEDDFTAQELEFLA
KHFDFIAIEKGQAMRKRGG---------------------SGGTEEG--IYEAARQLKKI
NPRAAVLFYWN-AFLDYP----LYNAAKSVKPDWRLKTPAGQPFLVRN-----T-----V
PAYDLSQPAVREWWSDVAGRAMRE-------APLDGIFAD----------ALPQVLTPSK
GRQ-----------------FGDAKHQAMIAGLKEMMAATRRKLGPNRIILANGTRAEDF
RE-------LLDW----NSLSGVMIEHFGHFG-------SASKEDMAADLRTM-------
-------------------ELAGRKGKLVVLKAWPG--FTWL------DKEMMQRPR---
---------AELAKLAAERLAFPLGCFLVAAQPRSYFCYTWGYRHDHG-----------A
FDWYPEFDKPLGPPRGEAKRDG---WKFTREFEH-ASVFVNLEKRAARIDWR--------
------------------------------------------------------------
------------------------------------------------------------
------------------------------------------------------------
------------------------------------------------------------
------------------------------------------------------------
--------------------------
>RMG38448.1
------------------------------------------------------------
------------------------------------------------------------
------------------------------------------------------------
------------------------------------------------------------
------------------------------------------------------------
------------------------------------------------------------
------------------------------------------------------------
------------------------------------------------------------
------------------------------------------------------------
------------------------------------------------------------
-------------MK-------------------------YGNTEDG--FIVAAREIRKR
NPRAKILFYWN-ASLDSSAVRWGYKAARTMPADAYLRDSKGRLVLRRG-----S-----V
PNYDLRRPDVRAWWSDVAKKAVTE-------YGADGIFAD----------AMGDPPQ-AN
LKT-----------------LDEQTVIALRAARLALMEETRRKIGPHKLLVYNGLMRENR
ER-------LLR------VADGAMIEHFGHFAN------GSSKEQIAEAIATV-------
-------------------QAVGRTGKIVLVKAWPG--FSYR------EREAMKKPR---
---------AELVRLARERIAFPLACFLVAAQPYSYFCYTWGYREKLG-----------T
FEWYPEFDKPLGPPRGDAIRAG---WTFRREFAH-ASVFVDLKSRAARIEWRAER-----
------------------------------------------------------------
------------------------------------------------------------
------------------------------------------------------------
------------------------------------------------------------
------------------------------------------------------------
--------------------------
>RMF93448.1
------------------------------------------------------------
------------------------------------------------------------
------------------------------------------------------------
------------------------------------------------------------
------------------------------------------------------------
--------------------------------------------------------MTYR
TCMLFVFLAATGGWFLPALAEAP-------------------------------------
------------------------------------------------------------
------------------------------------------------------------
-----------------------TDRVVALTGFSWDRVPLCIHFGKRSTDLTDAELDFLA
THAGLITLEKGHGAS---V---------------------YGSTEAG--IANTARRLKAR
NPKVKVLFYFN-AFINWP----GYDAFKTYRDEWTLRDRNGKIVYKSA-----R-----A
SRPDPSQPAFREWWSNVVADELKN-------APLDGVFID----------ALPQALVPSL
ART-----------------VGKQKAEAIVAGLREMIALTKRKIGDDKIVLANGTRGTDF
RE-------ILDW----EGIDGVMIEHFAEFS-------SDTPEAILADMETL-------
-------------------SIAAEKGKFVVLKGWPG--FTWL------DTDMMKRPY---
---------AELATLARERITFPLACFLVSAQPGSYFCYSWGYTDRHG-----------T
LEAYPELEHPLGPPVGDVQRSG---TTFRREFRH-ASVFVDVKTKEARINWK--------
------------------------------------------------------------
------------------------------------------------------------
------------------------------------------------------------
------------------------------------------------------------
------------------------------------------------------------
--------------------------
>WP_095739115.1
------------------------------------------------------------
------------------------------------------------------------
------------------------------------------------------------
------------------------------------------------------------
------------------------------------------------------------
------------------------------------------MIPRDHGLQLMKRSARLR
SARLFAAVLVVSAQAITVAVEPVPET----------------------------------
------------------------------------------------------------
------------------------------------------------------------
-----------------------SSTVATVPGFSWDRVPLNLHFGKRTTDLTDSEIDFVA
SRSRLICLEKSHGAR---V---------------------HGSTEAG--IADTARRITAR
NPDAKVLFYFN-AFINWP----GYDAFKTYRPEWTLRTADGEIVKHPS-----G-----T
PRPDPSNAEFRRWWSDVVVSANRS-------APLGGVFID----------ALPQALSPGL
AQQ-----------------VGDAKARAVVAGLREMIAMTKRKLGPDRIVLVNGIRTTDF
RE-------ILDW----DGIDGVMIEHFGAFH-------TAAPEDLKADLDSI-------
-------------------AIAAAKGKFVVLKGWPG--FNWL------DREMMKRPY---
---------AELLELARQRITFPLACFLVGAQTGSHFCYSWGYTDTHG-----------M
LDSYPELERPLGPPKADAVWQG---LTATREFEH-ASVWVDLANRKARIDWQQ-------
------------------------------------------------------------
------------------------------------------------------------
------------------------------------------------------------
------------------------------------------------------------
------------------------------------------------------------
--------------------------
>RMF99755.1
------------------------------------------------------------
------------------------------------------------------------
------------------------------------------------------------
------------------------------------------------------------
------------------------------------------------------------
---------------------------------------------------------MKR
TLPLFSAVLVFVFAAAARAHEGY-------------------------------------
------------------------------------------------------------
------------------------------------------------------------
------------------------------PDFDWDRVPLYAHLSIG-NGLTAEQYAFLA
DHYDLIAFQAGGRID--------------------------GPIEPK--IAAGARAIKKR
NPRAKVLFYWSCDLMKRP----WRLSNAAFPSDGRLT-----VAETRS-----D-----G
VYFDVSRTDVRTWWSDVAARAVHE-------YGCDGIFVD----------GAG-TATIKW
RRV-----------------TDADKVAALQEGLSAMLIEARKKMGPQAIIIFNPLHGDDG
KHG---PLGEQLL----SITDGAMMDDFDRAPEVR----DPGKEYLAAEIEEM-------
-------------------RKAANMGKIVVFKGWPG--FTWWS-----DPELLKKPH---
---------DELHRIAAERISFPLACYLVGAGRYSYFCYTWGWLGEHG-----------T
FDRYPEFEKPLGPPKGEATRDG---WTYRREFEH-ASVFVDLEHKTARIEWR--------
------------------------------------------------------------
------------------------------------------------------------
------------------------------------------------------------
------------------------------------------------------------
------------------------------------------------------------
--------------------------
>WP_136077921.1
------------------------------------------------------------
------------------------------------------------------------
------------------------------------------------------------
------------------------------------------------------------
------------------------------------------------------------
------------------------------------------------------------
-MKKYAYPCVLVSLICQAGIAATG------------------------------------
------------------------------------------------------------
------------------------------------------------------------
-----------------------------YPVFSWDTVPVYLHFGSS-TRMTDGQIETAA
GMSDFICLEKAHGTRT--D---------------------QAHPERI--AAEDARRLKKA
NPDAKVLMYWN-TLIAWPFASYNRDFASTHPQDWILRDMGTGEPLYKV-----DRPNFQV
AQYNLLNPKVRDWWVDTVSGAVNE-------FGFDGLFMD----------AISQSKRPLW
LRKG----------------WGMGREDELDAAAIDLMKRTKAKMGSGKMLIYNGFRAHAA
KADGGAAAGTEFL----PYGDGAQIEHFDGLS-------SKSKEDILLYWQMA-------
-------------------DEAAKAGKIVLYKGWPDHDINWL------NAEFMKKSA---
---------DEKETIARRKLEYPLALYLIGARENSYFCYGWGYGIDDG-----------Q
LVDYPEYRRQLGAPKGDAIRKG---WKFKREFKH-AIVVVDLETREGKIQWLKN------
------------------------------------------------------------
------------------------------------------------------------
------------------------------------------------------------
------------------------------------------------------------
------------------------------------------------------------
--------------------------
>WP_008681878.1
------------------------------------------------------------
------------------------------------------------------------
------------------------------------------------------------
------------------------------------------------------------
------------------------------------------------------------
------------------------------------------------------------
--MKLTHCCLKSLLLVAFALPIAGSA----------------------------------
------------------------------------------------------------
------------------------------------------------------------
-----------------------TADDTSLPTFSWDRVPVYLHLGSN-TQLSNEQIETIA
RLSDFICLEKAHGRVT--D---------------------PSHPERV--AGKDARRIKTA
NPDAKVLMYWN-TLIAWPFTSYNQNFAKSHPKDWILRDRVSGEPLLKT-----TLGKKPV
YQYNLLNPELRKWWSDTVATAVHE-------HGFDGFFMD----------AVSQSKRPLW
LRRG----------------WGIDKSDDLDAATTELMETVKSAMGADHLLIYNGFRAHSG
GPDNSSRAGTEFL----PHSDGAQIEHFDQFS-------STAKEDIVAYWQMA-------
-------------------NAAAKQGKIVLYKGWPDHDVNWL------NRSFMSKPA---
---------REKETIARESITFPLACYLIGACENSYFCYGWGYGVDDG-----------Q
LIEYPEYQKSLGAPKQIARRNG---WVFRRQFAH-ADVTAVLENRTASIRWHND------
------------------------------------------------------------
------------------------------------------------------------
------------------------------------------------------------
------------------------------------------------------------
------------------------------------------------------------
--------------------------
>WP_009100207.1
------------------------------------------------------------
------------------------------------------------------------
------------------------------------------------------------
------------------------------------------------------------
------------------------------------------------------------
------------------------------------------------------------
-MIKNAFCRLVAVFLCLWLAPAF-------------------------------------
------------------------------------------------------------
------------------------------------------------------------
---------------------------AQMPAFSWDTVPVYLHFGSP-TKMTDEQVQTAA
RLSNFICLEKAHGRTT--D---------------------RQHPERI--AAEDAQRIKTA
NPDAKILMYWN-TLIAWPFTSYNSDFAETHPENWTLRDRSTGEPLLKA-----MHGSTPV
YQYNLLNPDVRKWWADTIGGAVNE-------FNFDGVFMD----------AVSQSKRPLW
LQKG----------------WGLDKADELDAAAVDMMRQTKAIIGNNRLLIYNGFRSKSG
GPDNNAAAGTEFL----PYSDGAQIEHFDQLS-------SITKEDMVAYWKMA-------
-------------------ATAAKDNKIVLYKAWPDHDINWL------NRKFMSQSP---
---------AKKEAFAREKITYPLACYLIGAEENSYFCYGWGYGIDDG-----------Q
LVDYPEYRKPLGAPKSRARRTG---WIFRREFEH-ANVAVDLENRKARIQWLRD------
------------------------------------------------------------
------------------------------------------------------------
------------------------------------------------------------
------------------------------------------------------------
------------------------------------------------------------
--------------------------
>WP_020897757.1
------------------------------------------------------------
------------------------------------------------------------
------------------------------------------------------------
------------------------------------------------------------
------------------------------------------------------------
----------------------------------------------------------MK
LAFLHKSLFLIGLMMSQVALAQN-------------------------------------
------------------------------------------------------------
------------------------------------------------------------
--------------------------DKHYPEFSWDKVPVAFHFGKKGDLLTKSEAKFIA
EHSNFTVLEKAHGFPK------------------------YKHSEES--IAADAKVLKDL
NPDMKVVFYWN-AFLDYS--MYKAHEDYQTKSEWWLKTKTGELDLKD------GKLKR--
--YDLSNLELRDWWSDIAKDNLDN-------ENVDGVFFD----------ALVQVTNPGN
KKL-----------------WGAEKYDAIQQGLKDLIKETRAKIGDDKLIVYNGIRSTPV
RNS-----ENDFP----DFTDAIMIEHFGYFN-------SKTKESMLKDIQEM-------
-------------------EKAGKSGKIVVFKTWP--ENAWV------NKKFMAKSE---
---------KEKEKISKEHLTFALASFLAGAQKHSYISYNWGYRLSMG-----------S
LLWYPEFDKPLGKPLNEMQVNG---WILTRNYEH-ASIWVDLENKKATIDWKKQS-----
------------------------------------------------------------
------------------------------------------------------------
------------------------------------------------------------
------------------------------------------------------------
------------------------------------------------------------
--------------------------
>WP_115811198.1
------------------------------------------------------------
------------------------------------------------------------
------------------------------------------------------------
------------------------------------------------------------
------------------------------------------------------------
----------------------------------------------------------MK
LAFLHKSLFLIGLVMSQVAFSQN-------------------------------------
------------------------------------------------------------
------------------------------------------------------------
--------------------------DKHYPEFSWDKVPVAFHFGKKGDLLTKSEAKFIA
EHSNFTVLEKAHGFPK------------------------YKHSEES--IAADAKVLKDL
NPDMKVVFYWN-AFLDYR--MYKAHEDYQTKSEWWLKTKTGELDLKD------GKLKR--
--YDLSNPELRDWWSDIAKDNLDN-------ENIDGVFFD----------ALVQVTNPGN
KKL-----------------WGTEKYDAIQQGLKDLIKETRAKIGGDKLIVYNGIRSTPV
RNS-----ENDFP----DFTDAIMIEHFGYFN-------SKTKESMLKDIQEM-------
-------------------EKAGKSGKIVVFKTWP--ENAWV------NKTFMAKSE---
---------KEKEKISKEHLTFALASFLAGAQKHSYISYNWGYRLSMG-----------S
LLWYPEFDKPLGKPLNEMQVNG---WILTRNYEH-ASIWVDLENKKATIDWKKES-----
------------------------------------------------------------
------------------------------------------------------------
------------------------------------------------------------
------------------------------------------------------------
------------------------------------------------------------
--------------------------
>WP_114308831.1
------------------------------------------------------------
------------------------------------------------------------
------------------------------------------------------------
------------------------------------------------------------
------------------------------------------------------------
----------------------------------------------------------MK
LAALHKSSFLIALFTVYTAFSQN-------------------------------------
------------------------------------------------------------
------------------------------------------------------------
--------------------------DKHYPKFNWDKVPVAFHFGKKGDLLTKSEAEFIA
ARSNFTVLEKAHGYPK------------------------YKYSEEA--IALDAKVLKDL
NPDMKVVFYWN-AFLDYN--MYKAHEDYQTKSDWWLKTKTGELDLKD------GKLKR--
--YDLSNPELRDWWSNVAKDNLNN-------ENIDGVFFD----------ALVQVTNPRN
KQL-----------------WGAEKFDAIQQGLKDLIKETRAKIGDDKLIVYNGIRSTPI
RNS-----ENDFP----EFTDAIMIEHFGYFN-------SKTKESMLKDIQEM-------
-------------------EKAGKSGKIVVFKTWP--ENAWV------NKAFMAKSE---
---------KEKAEIAKEHLNFALASFLAGAQKHSYISYNWGYRLGMG-----------S
LLWYPEFDKPLGKPLNEMQVDG---WILTRNYEH-ANIWVDLENKKATIDWKTQN-----
------------------------------------------------------------
------------------------------------------------------------
------------------------------------------------------------
------------------------------------------------------------
------------------------------------------------------------
--------------------------
>WP_115816001.1
------------------------------------------------------------
------------------------------------------------------------
------------------------------------------------------------
------------------------------------------------------------
------------------------------------------------------------
----------------------------------------------------------MK
LTFLHKSLFLIGLVISQAAFSQN-------------------------------------
------------------------------------------------------------
------------------------------------------------------------
--------------------------DTHYPEFSWDKVPVAFHFGKKGDLLTKAEAKFIA
SHSNFTVLEKAHGYPK------------------------YKHSEES--IAADAEVLKAL
NPDMKVVFYWN-AFLDYS--MYKAHEDYQTKSDWWLKTKKGDLDLKS------EKTKR--
--YDLSNPEVRDWWSDVAKDNLNN-------KNIDGVFFD----------ALNQVTSPGN
KKL-----------------WGIEKYDSIQQGLKDLIKETRAKIGDEKLIVYNGIRSTPQ
RNT-----GNDFP----DFTDAIMIEHFGYFN-------SKTKESMLKDIQEM-------
-------------------EKAGKTGKIVVFKTWP--ENTWL------NKKFMSKSE---
---------KEKEKISKEHLTFALASFLAGAQKHSYIIYNWGYRLNMG-----------S
LLWYPEFDKPLGKPLDDMQVND---WILTRNYEH-ASIWVDLENKKASIDWKKQS-----
------------------------------------------------------------
------------------------------------------------------------
------------------------------------------------------------
------------------------------------------------------------
------------------------------------------------------------
--------------------------
>WP_083478309.1
------------------------------------------------------------
------------------------------------------------------------
------------------------------------------------------------
------------------------------------------------------------
------------------------------------------------------------
----------------------------------------------------------MK
FPFLHTSLFLVSLLLSQTAFSQS-------------------------------------
------------------------------------------------------------
------------------------------------------------------------
--------------------------DAHYPDFSWDKVPVAFHFGKKGDLLTKKEAKFVA
SHSNFVVLEKAHGFPK------------------------YKYSEES--IAADAKVLKDL
NADMKVVFYWN-AFLDYS--MYAAHKEYQKKEDWWLKTAKGEFDLKD------NKIKR--
--YDLSNSELRDWWSNVALENVKN-------ENIDGVFFD----------ALVQVTNPGN
ERL-----------------WGTEKFDAIQQGLKDLIQETRAKIGDDKLIVYNGIRSTPI
RNV-----GNNFP----ENTDAIMIEHFGYFN-------SKTKESMLQDIQEM-------
-------------------EKAGKTGKIVVFKAWP--ENAWL------NKKFMAKSE---
---------KEKEEISKEHITFALASFLAGAQKHSYLIYNWGYRLSMG-----------S
LLWYPEFDKPLGKPLNDMQVND---WILTRNYEH-ASIWVDLENKKAKIDWKN-------
------------------------------------------------------------
------------------------------------------------------------
------------------------------------------------------------
------------------------------------------------------------
------------------------------------------------------------
--------------------------
>WP_091894597.1
------------------------------------------------------------
------------------------------------------------------------
------------------------------------------------------------
------------------------------------------------------------
------------------------------------------------------------
----------------------------------------------------------MK
TPFSHISLLLICLFLVQTAFSQN-------------------------------------
------------------------------------------------------------
------------------------------------------------------------
--------------------------DSYYPAFSWDKVPVAFHFGKKGDLLTKKEAKFIA
SHSNFVVLEKAHGFPK------------------------YKYSEES--IAADAKVLKKL
NKDVKVVFYWN-AFLDYS--MYKAHDEYQTKEDWWLKTATGEFDLKD------NKMKR--
--YDLSNPDFRNWWSDVAKENLEN-------KNIDGVFFD----------ALNQVTSPGN
KRL-----------------WGVEKYNAIQQGLKDLIKETRAKIGDDKIIVYNGIRSTPL
RNA-----GNDFP----ENTDAIMIEHFGYFN-------SKTKESMLKDIQEM-------
-------------------EAAGKTGKIVVFKSWP--ENAWL------NKGFMAKSE---
---------KEKEQISKEHLNFALASFLAGAQKHSYLIYNWGYRLEMG-----------S
LLWYPEFDKPLGKPLDDMQTNG---WILTRNYEH-ASVWVDLENKKSRIDWKK-------
------------------------------------------------------------
------------------------------------------------------------
------------------------------------------------------------
------------------------------------------------------------
------------------------------------------------------------
--------------------------
>WP_036824594.1
------------------------------------------------------------
------------------------------------------------------------
------------------------------------------------------------
------------------------------------------------------------
------------------------------------------------------------
----------------------------------------------------------MK
FPLSHKSLFLIGLFLVQTAFSQN-------------------------------------
------------------------------------------------------------
------------------------------------------------------------
--------------------------DKHFPTFSWDKVPVAFHFGKKGDLLTKKEAKFIA
SHSNFVVLEKAHGFPK------------------------YKYSEES--IAADAAVLKKL
NKDMKVVFYWN-AFLDYS--MYKAHEEYQEHPDWWLKTKEGKLDLKN------DKIKR--
--YDLSNKKLRKWWISIAKQNLKN-------KNIDGVFFD----------ALNQVTSPGN
KRI-----------------WGDEKYNAIQQGLLDLIKETRCKIGDDKIIVYNGIRSTPL
RNT-----GNDFP----DNTDAIMIEHFGFFN-------SRTKESMLKDIQEM-------
-------------------EKAGKTGKIVVFKTWP--ENVWL------NKKFMAKSE---
---------KQKEKISKQHLDFALASFLAGAQKHSYFIYNWGYRLSMG-----------S
LLWYPELDKPLGKPLNDMQTNG---WVLTRNYEH-ASIWVDLENKKAKIDWKN-------
------------------------------------------------------------
------------------------------------------------------------
------------------------------------------------------------
------------------------------------------------------------
------------------------------------------------------------
--------------------------
>WP_038529954.1
------------------------------------------------------------
------------------------------------------------------------
------------------------------------------------------------
------------------------------------------------------------
------------------------------------------------------------
----------------------------------------------------------MK
N------IFFFLFIFS-ISAYSQ-------------------------------------
------------------------------------------------------------
------------------------------------------------------------
--------------------------EDYYPKFSWETVPIAFHFGKSDSLMTKEEAKFVT
SKSNFIVLEKGHGLPS------------------------YKYTETT--IEKEAKHLKEI
NPDMKVIFYWN-AFLDYG--MYKAHEVYQENPNWWLRKQDGELDFKS------KGLQR--
--YDLSNVEVRNWWTNVAKNEIVD-------GSTDGIFMD----------AFIQISDPNN
INL-----------------WGQEKYDSVQQGLNDLIKETREKLGDNKLIVYNGIRSTPK
RNV-----GNVFP----DYTDVVMIEHFGHFA-------SDSKESMLTDIQEM-------
-------------------EKAGKSGKIVVFKAWP--GFAWI------DKDFMVKPY---
---------SEKIKISEDNITFPLAAFLVGAQEHSYFIYNWGYKMEMG-----------C
LEWYPEFDKPLGKPINDMVVNG---YELTRIYEH-ASIWINLETNEAKINWK--------
------------------------------------------------------------
------------------------------------------------------------
------------------------------------------------------------
------------------------------------------------------------
------------------------------------------------------------
--------------------------
>WP_055392190.1
------------------------------------------------------------
------------------------------------------------------------
------------------------------------------------------------
------------------------------------------------------------
------------------------------------------------------------
----------------------------------------------------------MR
K------INLIIFTLLGFLSYSQ-------------------------------------
------------------------------------------------------------
------------------------------------------------------------
--------------------------QEYYPNFSWDKVPVAFHFGKRDGLMTKDEAKFVT
SRSNFIVLEKAHGAPD------------------------YEYTEDA--IAKEARKLKKL
NPGMKVIFYWN-SFLDYN--MYKAHEVYQNHPQWWLRKQDGELDFKN------KGLKR--
--YDLSNPKVRDWWTDVAKNEIVN-------GSTDGIFMD----------AFIQVSNPAN
IKL-----------------WGQKKYNDIQQGLKDLIKETREKLGDDKLIVYNGIRSTFQ
RNV-----GNNFP----DYTDVVMIEHFGHFA-------STSKESMLTDIQEM-------
-------------------EKAGKSGKIVVFKAWP--GFAWI------DKEAMSKPY---
---------VEKQKIAKNSITFPLAAFLAGAQEHSYFIYNWGYRMEMG-----------C
LEWYPEFDKPLGKPLNDMVING---WVLTREYEH-ALVWVNLETNEAKINWK--------
------------------------------------------------------------
------------------------------------------------------------
------------------------------------------------------------
------------------------------------------------------------
------------------------------------------------------------
--------------------------
>WP_044631845.1
------------------------------------------------------------
------------------------------------------------------------
------------------------------------------------------------
------------------------------------------------------------
------------------------------------------------------------
----------------------------------------------------------MK
NEHKKVLINVLILFISFQSTGQT-------------------------------------
------------------------------------------------------------
------------------------------------------------------------
--------------------------NSTYPKFSWDKVPIAFHFGK-EGALTSDEAKFIS
SHSNFIVLEKGHGLPD------------------------YKTTETG--IEQDAKKLKAI
NPNMKVIFYWN-TFLDYS--MYEAHNVYNKHPEWWLRKKDGELDFKN------AGLKR--
--YDLSNPKVRKWWVETAKNQILN-------GSTDGVFMD----------ALIQVTSPAN
IKL-----------------WGQVKYDSIHEGLKKLIAETRIALGDNKLIVYNGIRSNPR
RNI-----GNNFP----DYTDAVMIEHFGIIN-------SSSKESMLFDIQEM-------
-------------------EKAGKTGKIVIFKGWP--GYAWI------DKDFMAKPL---
---------KEKQRISKENITFPLASFLAGAQENSYFIYNWGYRFKHG-----------A
LDWYPEFDKPLGKPLHDMKVNG---WQLTRDFEH-ASIWVNLETKEARIDWK--------
------------------------------------------------------------
------------------------------------------------------------
------------------------------------------------------------
------------------------------------------------------------
------------------------------------------------------------
--------------------------
>WP_068826442.1
------------------------------------------------------------
------------------------------------------------------------
------------------------------------------------------------
------------------------------------------------------------
------------------------------------------------------------
----------------------------------------------------MSKTLIMK
AFLKKFICLGVIFLLSLSVNGQSKT-----------------------------------
------------------------------------------------------------
------------------------------------------------------------
-------------------------NKDYYPEFSWKTVPVAFHFAKRNGLMTDKELDFVT
SHSNFIVLEKGHGG--------------------------DIRTEKG--IDNEAQRIKDI
NPKAKVVFYWN-AFLDYN--LYDAHKEYENHKEWWLKKLDGNYDYKS------AKVKR--
--YDLSNPAFRKWWVSIAKKAVVD-------GHADGVFMD----------AFIQVINKGN
IEL-----------------WGQKKYDAIQQGLKDLIAETRAAIGEDHLIVYNGIRSIPN
RNV-----GNDFP----EHTDAVMIEHFANFQ-------SKSKESMLQDILEM-------
-------------------EKAGKTGKIVVFKAWPN-EHSWI------DKNFMAKPL---
---------QEKRKIARANITFPLAAFLAGAQENSYFIYNWGYRMDDG-----------G
LEWYPELDKSLGKPLNEMKVHN---WELTRNYEH-ASVWLNLATKEAKINWK--------
------------------------------------------------------------
------------------------------------------------------------
------------------------------------------------------------
------------------------------------------------------------
------------------------------------------------------------
--------------------------
>WP_039448220.1
------------------------------------------------------------
------------------------------------------------------------
------------------------------------------------------------
------------------------------------------------------------
------------------------------------------------------------
----------------------------------------------------------MN
RSIIIVISFLFFNTQASLAQKSK-------------------------------------
------------------------------------------------------------
------------------------------------------------------------
---------------------------SYYPAFSWKTVPIAFHFGKSEGLLTADEAKFVT
SKSNFICLEKGHAIKQ------------------------FGSTEKG--IAAEVAQLKKI
NPNIKVIFYWN-AFLDYP--FYDASKEYDNHPEWWLKTKIGELDIKNG-----TKIKR--
--YDLSNPQFRTWYSSVAKAAVTK-------GKSDGIFMD----------AFPQVSAKSN
INL-----------------WGKPKYDSIQVGLKKLISEVRTSIGPNKLIVYNGIRSRIG
DNI-----GNNYP----ENTDAVMIEHFDFEK-------SRDKESMLNDILEM-------
-------------------RKAAKSGKIVAFKAWP--SFSWL------DEDMMKLPL---
---------KNKKEIASKNITFPLAAFLVGAQENCYFIYNWGYRLDMG-----------C
LEWYPELDMKLGKPLQDMQING---FKLSREYEH-VSVVVDLEKREAKIVNKK-------
------------------------------------------------------------
------------------------------------------------------------
------------------------------------------------------------
------------------------------------------------------------
------------------------------------------------------------
--------------------------
>WP_137081158.1
------------------------------------------------------------
------------------------------------------------------------
------------------------------------------------------------
------------------------------------------------------------
------------------------------------------------------------
---------------------------------------------------------MMM
KNILSFLILLILSNAVLVAQETN-------------------------------------
------------------------------------------------------------
------------------------------------------------------------
---------------------------RNYPDFSWDKVPLAFHFGKKSGLLTPREARFIA
KHSNIICLEKAHAIGQ------------------------FENTEDV--IEKETQQFKKL
NPDMKVIFYWN-AFLDYP--MYYAHHEYEKHPEWWLKTKDGKLDLKQ------GQYKR--
--YDLSNPEVRKWWVDVASKAVIE-------GSTDGVFMD----------AFPQISDPKN
KKL-----------------WGDEKYEAIQRGLKTMIKQTRDKIGPDKLIFYNGIRSKPE
RNL-----KADYLGDYLDYVDAIMLEHFGHSQ-------SASKECMLRDIQEL-------
-------------------ERAGKMGKIVIFKGWP--CYPSS------YKEFMDFEE---
---------KEKRKLAKERITFPLAAFLVGAQENAFFIYNWGYRMQYG-----------C
LDWYSEFDRPLGKPLGDAKYNG---WEITREFEH-QTVRINLETREAEIIQKK-------
------------------------------------------------------------
------------------------------------------------------------
------------------------------------------------------------
------------------------------------------------------------
------------------------------------------------------------
--------------------------
>WP_084812357.1
------------------------------------------------------------
------------------------------------------------------------
------------------------------------------------------------
------------------------------------------------------------
------------------------------------------------------------
----------------------------------------------------------MK
NKINFTLLISCLMMVNLYAQNTP-------------------------------------
------------------------------------------------------------
------------------------------------------------------------
---------------------------ERYPDLTWDKPPVLLHVGKTEGIFSQEEVQFIA
SSTDIICLEKGHGIKQ------------------------FGSTEKG--IEKEVKQLKKA
NPDIKVIYYWN-AFLDYP--LYDAHKEYNQHPEWWLKDKEGNLDLKR------GKMKR--
--YDLSNSEVRKWWVNSLMKAIKQ-------TNCDGVFMD----------AFPQVISQKN
KEI-----------------WGEKKYDEIQEGLFSLIAETRAALGEDKLIIYNGIRWIKQ
LNTS---IGEQYF----DQADCAMMEHFGHFA-------SASKEAMLSDIQAM-------
-------------------DRVTKKGKMVAFKAWP--EFSWL------DEETLKKPE---
---------KEKFAIAEKNITFPLACFLIGANNYSFFTYSWGYRAGHG-----------I
LHPYAALQKKVGKPISEYSKEG---WVLTREYEF-AKVRVDLEKKEAAIIYPN-------
------------------------------------------------------------
------------------------------------------------------------
------------------------------------------------------------
------------------------------------------------------------
------------------------------------------------------------
--------------------------
>VGO19734.1
------------------------------------------------------------
------------------------------------------------------------
------------------------------------------------------------
------------------------------------------------------------
------------------------------------------------------------
------------------------------------------------------------
--------MIKARYEEERKQKQAEYE----------------------------------
------------------------------------------------------------
------------------------------------------------------------
------------------------EKKTAFEEKRKNKKPRGKEPKPPSAEPPDKKQYNFT
DPESRIMKAGNGSHFEQAY---------------------NAQAAVDTETYLIVGQLVTD
APNDKEQLNPVLASIPEEAATPESVLTDTGYYSEKAVKDAETGGGPT-------------
-VYSAMAKGSHHVSVADLEKQPLP---T---PPPPGAPIK----------EQMAYRLKSP
EGK--------------------ALYKQRKQTVEPVFGVIKEVLGFRRFSMRGKEKAETE
WS--------------LVCLSYNLKKIFKLMAAR--------APKHPAATAKQ-------
-------------------HANALSAHFRAYFQTFSCFARPLPLLLDKFMPGCRQCG---
---------VLTPTDCQEKAEFALACYLIGAQPYSYFLYNWGWKLATG-----------P
LVDYPEFKKPLGPPKGAYKRTTPNGWEFTREFEH-ASVWVNTESREAKITWR--------
------------------------------------------------------------
------------------------------------------------------------
------------------------------------------------------------
------------------------------------------------------------
------------------------------------------------------------
--------------------------
>RMD74255.1
------------------------------------------------------------
------------------------------------------------------------
------------------------------------------------------------
--------------------------------------MRYARFLGIACLFVVTMKIALA
VDSSGRNSYFWITLRPSNGRSAGGRWEVELANGYRCVKEDSPLLSCEQSDKRCQITWTGN
NLVDGPEADTLRFSILVEGNRATIQDITVNGSTPQTKGLELESECNIVRPKRLNGKRAPA
NYFEVQALIVLRDRSLMIEDPAHPFSDLRN------------------------------
------------------------------------------------------------
------------------------------------------------------------
----------GHTFGPTPYKPTSEEKLKYFPKFSWDRIRRCIFVRKRKAYTDAEVEALAK
TYDVIVLEKANTAGQK--------------------------NVMQG--MLNVSSRLKKV
NPDVVIFFYWN-SRIYFG--HYGIDDSIERHKDEWIDKNFVIRGHLP-------------
-TYVRENKDFLKWWVGCCQKMMSY-------PSIDGTFIDKKGVPIFMLDALYKATPVNK
LIINNNGDIRKRIAYVDGTYREGWTEGDNPDAIAAALAIARETGLNKKIQILRSVTHIAN
NKREMEDLVDPDLALYLLCVEKYHYFFWLKTVDAMKDRIFWLTDYLDQCKRPLGKPLGPY
LRDNKVYTRSFEHCDVYLDMRPGKKFKWIVRILWKNDIGRPSVAGSAISFTDDRYRIKG-
---------CGAIAGTADQFFYLSDAHYDDGEIKARIDSLEGGGPNAQAGVMFRESLVAD
APCVAVLCNPEGDVSMTYRLKAGGKLIRTDVLHIGNHPYVKLIREGNVFTGYGSANGTQW
RLIAKVRVPMPAKIEMGMAVASGNRESLATAIFSGFSRLEPSSKIAQLNAQGAKKKPATP
QNTQAKKKPQNTRRRQKIRK----------------------------------------
------------------------------------------------------------
------------------------------------------------------------
------------------------------------------------------------
--------------------------
>WP_132702844.1
------------------------------------------------------------
------------------------------------------------------------
------------------------------------------------------------
-----------------------MNSIPSAVPTHKRHLLGLAIAAAASLLLYSCNSETSA
ESVISTSDDADVSESEATYEDFIELTLEESDEEDTAKALTSDDEATSTSDDDFEVYTAAV
SSLSFSVGPGSEVSLVTNLAEYDATTEYLLVSEQSEGNAHTYSVVWQGDDLDGDGSNDTV
SFDLIVKGFSDSVYSYSETEGESSMTAYGDEADVVENDGYWSIADNDFIDEGETITFTIE
NVYTSAYDTELAFTGIASATLYEPSAGN--------------------------------
------------------------------------------------------------
---------NHAFVVGEGTDLDSFSFSAGSSEQSFDDTEQLILTGAGSGTWRNAAVADVT
VEFEIVEDDTWMSYLSEFMDERIGGFSWDTPQSLVYIRKTGTWTEDEIDLVANFSSLLGV
DDKTEFSEKYPDKLYGVGYMNLEKDYGSGDLDSGHYLTNPEHYLYNEDG---SVVTGNGY
PYFNLAVPEMREYWLSEVERQIEENKELGFDEPGYSFFIDG-------LLKAYDVGNSLY
VDYWG----------------EPVSDTYREEALKPLLAQMRDMYADQVTLVGNFLRPNRP
NGMMD---------YVHSYIHGSYMELFERFTTGYVENANLGIQYMQEAAAAG-------
---------------KMLQLSLTKTKPTPVTELTLDEMREKASAAMPEFWAQLETDE---
---------QDELAEMYAYFDFKLALFLMGAGEYSYLKFIDTPLANSAG-----TDFFKN
ITPFPEWDMALGEPLEYAQQEG---NVWTRRFEY-VDIILDLDNGTATYLDPGSLDAMEA
SAE---------------------------------------------------------
------------------------------------------------------------
------------------------------------------------------------
------------------------------------------------------------
------------------------------------------------------------
--------------------------
>WP_044631839.1
------------------------------------------------------------
------------------------------------------------------------
------------------------------------------------------------
------------------------------------------------------------
------------------------------------------------------------
------------------------------------------------------MKRYLH
LLRLKHAITLIAILCTHISRSQTD------------------------------------
------------------------------------------------------------
------------------------------------------------------------
------------------FMDYLPQHLSHLDTYTWDKVQRGVLIRYRHDPPFPSEAVDII
AKNCMFIQLQSNLTQS---------------------------SREDFTIPYPNRIYRFA
YKNLTKHYEGKDAIFTNVPEWFMHNAGGSPNIYLDPTYPYYNLRNDS-------------
--TEYSGKNLQEWWISEMHTEIDY------QVPGNALFVDALTDAIRIGQGVSRGGYDYW
GNEIG--------------EDPYYDNSYTEDYLKPLLASIRDEFADKMIITGNLLKPWFL
PDGNYS--------YVKDYAHCNYIENFERYGDS-------YIKHLNTGIELY-------
-------------------KTISEDGKMTFFNMSIEKPTPAPTLTIEEMRTKASDAMPEF
YSSLPNQTEKDDLAELYAYFEFRLAIFLLGANEYSYMAYQSTPVADDAG-----KDLFRT
IPPFPEFKYPLGEPLGAAVRNG---DIWTREFKH-ASVWLDAANGLAKIDWELKSLGVAS
LNLEDHQLKVVPNVINQDTYEVIIQGVPLDQKDIKLFNLNGQVISQNFSYVNTYTGADGR
KYNRWKLFGFQNRLSKGIYILKSGHLNTYLIVK---------------------------
------------------------------------------------------------
------------------------------------------------------------
------------------------------------------------------------
--------------------------
